# Supplementary material for: Toll-Like Receptor 2 Is a Regulator of Circadian Active and Inactive State Consolidation in C57BL/6 Mice
Source: Front Aging Neurosci. 2017 Jul 14;9:219. doi: 10.3389/fnagi.2017.00219 (PMC5510442; doi:10.3389/fnagi.2017.00219)
Supplement: Supplementary Table 1 — Tlr2−/− and WT behavioral metrics. Column 1 lists the abbreviation for each behavior, Column 2 lists the overall behavioral assay class, Column 3 provides a brief description of the behavior, Column 4 is an index. Columns 5 and Column 6 list mean values for each behavior, control and Tlr2−/−, respectively. Columns 7–22 list results for each test by individual mouse. Control mice are listed in columns 7–14; Tlr2−/− mice are listed in columns 15–22. Columns 23, 25, and 27 provide unadjusted p-values calculated by Mann–Whitney, Student's t-test, and fold change (B) methods. Columns 24 and 26 provide p values adjusted by false discovery rate (FDR) for Mann-Whitney (column 41) and Student's t-test (column 43). Column 28 lists the behavioral fold change. [file Table1.XLS]

## Sheet: 4-4.5 mo old
BEHAVIOR	class	definition	index	Avg Control	Avg Test	M6240	M6242	M6244	M6246	M6248	M6250	M6252	M6254	M6241	M6243	M6245	M6247	M6249	M6251	M6253	M6255	p (MW)	FDR (MW)	p (ttest)	FDR (ttest)	p (B)	B	Rank
AFL_avg_Chow_g	aggregate measures	mean 24 hour chow consumption (g)	1	5.28857	4.59223	4.45774	6.34111	3.37417	6.85244	7.2725	5.20083	3.97849	4.83131	3.91514	3.52708	4.58655	3.73988	6.75214	5.91359	2.98429	5.31917	0.164103	0.467445	0.320725	0.290754	0.320725	0.203684	6
AFL_avg_DC_Chow_g	aggregate measures	mean dark cycle chow consumption (g)	2	4.49156	4.39059	4.33519	5.5368	2.69573	5.76572	5.98364	4.1473	3.3336	4.1345	3.82312	3.18186	4.58372	2.90282	6.54823	5.91085	2.97897	5.19513	0.439239	0.789427	0.878152	0.485725	0.878152	0.032803	132
AFL_avg_LC_Chow_gkg	aggregate measures	mean light cycle chow consumption (g)	3	31.4517	8.88886	4.75748	32.0209	27.5093	41.6784	50.2765	40.9025	25.4899	28.9789	3.60829	13.7431	0.122643	39.5083	8.81806	0.120244	0.21686	4.9734	0.005206	0.046232	0.004835	0.028	0.004835	1.82307	93
AFL_avg_Liquid_g	aggregate measures	mean 24 hour water intake (g)	4	3.52355	3.88865	3.36786	3.45583	1.19417	4.63231	BEHAVIOR	3.86024	3.66606	3.99548	3.37764	3.53187	3.30071	4.82607	4.78226	4.32859	2.56155	4.40048	0.713131	0.941646	0.441784	0.332511	0.441784	-0.14224	359
AFL_avg_DC_Liquid_g	aggregate measures	mean dark cycle water intake (g)	5	2.98257	3.72184	3.11461	2.93699	0.872326	3.94752	3.2579	3.09055	3.31727	3.3234	3.33659	3.28788	3.28866	4.05934	4.59821	4.32859	2.56155	4.31384	0.975058	0.98355	0.089436	0.160618	0.089436	-0.319458	157
AFL_avg_LC_Liquid_g	aggregate measures	mean light cycle water intake (g)	6	0.540975	0.166812	0.253245	0.518845	0.321841	0.684785	0.758525	0.769693	0.348787	0.672079	0.041045	0.243991	0.01205	0.766731	0.184046	0	0	0.086633	0.003497	0.037705	0.00664	0.032483	0.00664	1.69734	110
AFL_avg_Move_m	aggregate measures	mean 24 hour movement (m; locomotor and nonlocomotor)	7	553.632	480.519	680.21	597.1	456.585	635.464	611.306	585.072	395.24	468.078	625.288	1082.33	457.251	159.919	662.885	354.557	176.991	324.929	0.191142	0.521508	0.530239	0.369671	0.530239	0.204332	146
AFL_avg_DC_Move_m	aggregate measures	mean dark cycle movement (m;locomotor and nonlocomotor)	8	483.718	447.329	637.355	539.638	405.437	543.134	531.858	474.277	342.016	396.032	591.743	1020.4	426.8	119.986	625.301	336.254	163.758	294.392	0.252681	0.615278	0.744525	0.443823	0.744525	0.112831	84
AFL_avg_LC_Move_m	aggregate measures	mean light cycle movement (m; locomotor and nolocomotor	9	69.9134	33.1903	42.8554	57.462	51.1482	92.3301	79.448	110.795	53.2234	72.0455	33.5448	61.9359	30.4513	39.9337	37.5841	18.3029	13.2327	30.5368	0.000932	0.019195	0.002069	0.017266	0.002069	1.07481	116
TBA_DCLC_MeanPerAct	time budget	mean 24 hour percentage time mouse is active (feeding-drinking-movement)	10	42.216	34.6983	42.2027	43.1208	45.4104	40.0634	43.0285	43.8231	36.9598	43.1195	45.9852	38.0604	36.9444	14.4727	48.6063	36.0516	20.443	37.0228	0.080264	0.330477	0.09756	0.167775	0.09756	0.282926	135
TBA_DCLC_MeanPerInact	time budget	mean 24 hour percentage mouse is inactive	11	57.784	65.3017	57.7973	56.8792	54.5896	59.9366	56.9715	56.1769	63.0402	56.8805	54.0148	61.9396	63.0556	85.5273	51.3937	63.9484	79.557	62.9772	0.93481	0.9962	0.09756	0.166764	0.09756	-0.176451	298
TBA_DCLC_MeanPerStop	time budget	mean 24 hour percentage mouse not moving (all places within cage)	12	23.2241	17.8393	28.8181	20.9492	32.6331	19.4821	17.739	18.7702	26.3887	21.0121	30.0532	23.1261	19.1458	7.5794	16.1454	16.1852	14.9809	15.4984	0.032479	0.175118	0.095219	0.167817	0.095219	0.380562	94
TBA_DCLC_MeanPerStopAtHomeBase	time budget	mean 24 hour percentage mouse stopped at the home base (both long and short stops)	13	11.0966	10.9803	19.8314	12.6165	4.60292	10.6169	10.7289	11.6068	5.35777	13.4112	22.2166	13.9648	12.3156	1.60422	10.2525	8.40595	9.37768	9.70483	0.360451	0.748861	0.965734	0.510294	0.965734	0.015198	81
TBA_DCLC_MeanPerLongStopAtHomeBase	time budget	mean 24 hour percentage mouse has a long stop at the home base	14	7.0354	6.54823	12.9677	7.91166	2.34548	5.14801	6.6423	8.19215	3.54787	9.52797	13.4602	6.63868	7.07843	1.05638	6.70539	4.08686	7.10644	6.25352	0.360451	0.745442	0.781413	0.460971	0.781413	0.103526	168
TBA_DCLC_MeanPerShortStopAtHomeBase	time budget	mean 24 hour percentage mouse has a short stop at the home base	15	4.06116	4.43204	6.86371	4.70484	2.25745	5.46886	4.08665	3.41467	1.8099	3.88324	8.75647	7.32608	5.23717	0.547844	3.54711	4.31909	2.27124	3.45131	0.639549	0.940449	0.74191	0.443196	0.74191	-0.126078	176
TBA_DCLC_MeanPerStopAtFeeder	time budget	mean 24 hour percentage mouse stopped at feeder	16	4.95311	2.87596	3.55498	3.0843	2.85432	2.38849	1.35999	1.83411	19.6301	4.91855	2.78032	0.520892	3.71905	0.800069	2.81603	4.94899	4.87737	2.54497	0.360451	0.742054	0.363182	0.307622	0.363182	0.78429	109
TBA_DCLC_MeanPerStopAtLickSpout	time budget	mean 24 hour percentage mouse stopped at lick spout	17	3.9094	0.463723	0.872498	1.30483	24.7757	1.21965	0.534369	0.903141	0.863574	0.801415	0.834355	0.622289	0.290842	0.218185	0.479795	0.372839	0.441828	0.449651	0.000544	0.012965	0.267368	0.260707	0.267368	3.07561	505
TBA_DCLC_MeanPerStopAtOther	time budget	mean 24 hour percentage mouse stopped at location other than home base-feeder-lick spout	18	3.265	3.51933	4.55919	3.94358	0.400174	5.25706	5.11574	4.42612	0.53717	1.88093	4.22185	8.01813	2.82026	4.95693	2.59712	2.45745	0.28402	2.79892	0.439239	0.786307	0.816369	0.465152	0.816369	-0.108221	125
TBA_DCLC_MeanPerGo	time budget	mean 24 hour percentage mouse spends in locomotion	19	2.80016	3.88563	3.93186	3.97437	0.480271	3.62147	3.86132	3.44293	0.574186	2.51486	4.97652	8.68883	3.95419	0.977751	5.54765	3.64483	0.230855	3.06445	0.835897	0.980794	0.330292	0.291965	0.330292	-0.472641	337
TBA_DCLC_MeanPerFeed	time budget	mean 24 hour percentage mouse spends feeding	20	14.914	12.4564	8.7445	17.3441	7.56314	16.2035	20.6643	20.9109	9.37754	18.5039	10.6083	5.88361	13.3775	5.29566	26.3297	15.4127	4.88365	17.8598	0.164103	0.464523	0.464736	0.33987	0.464736	0.25978	508
TBA_DCLC_MeanPerDrink	time budget	mean 24 hour percentage mouse spends drinking	21	1.27781	0.51699	0.708189	0.853078	4.7339	0.75636	0.763888	0.699128	0.61937	1.08861	0.347217	0.36189	0.466945	0.619837	0.583498	0.808756	0.347638	0.600141	0.002331	0.030164	0.150099	0.198097	0.150099	1.30547	171
TBA_DCLC_MeanPerAct_DC	time budget	mean dark cycle percentage time mouse is active (feeding-drinking-movement)	22	68.1502	63.2097	72.5589	71.6133	70.5216	61.6058	69.5794	66.4071	61.3289	71.5866	82.9343	66.3848	67.9611	22.9981	89.2985	69.0801	39.412	67.6091	0.322688	0.709461	0.541087	0.372656	0.541087	0.108571	141
TBA_DCLC_MeanPerInact_DC	time budget	mean dark cycle percentage mouse is inactive	23	31.8498	36.7903	27.4411	28.3867	29.4784	38.3942	30.4206	33.5929	38.6711	28.4134	17.0657	33.6152	32.0389	77.0019	10.7015	30.9199	60.588	32.3909	0.713131	0.938908	0.541087	0.373562	0.541087	-0.20804	331
TBA_DCLC_MeanPerStop_DC	time budget	mean dark cycle percentage mouse not moving (all places within cage)	24	37.1746	31.8204	47.6544	34.4763	51.789	27.8047	28.3233	28.2139	44.1381	34.9971	53.1018	39.5817	34.0278	12.2361	28.8647	30.8052	28.8528	27.0932	0.252681	0.611987	0.329499	0.292174	0.329499	0.224364	160
TBA_DCLC_MeanPerStopAtHomeBase_DC	time budget	mean dark cycle percentage mouse stopped at the home base (both long and short stops)	25	17.6013	18.9498	32.3233	20.5668	7.94211	13.74	17.0135	17.1659	9.57546	22.483	38.6088	22.522	21.0323	1.43507	17.8995	15.8046	18.0639	16.232	0.713131	0.936187	0.770593	0.456486	0.770593	-0.106501	133
TBA_DCLC_MeanPerLongStopAtHomeBase_DC	time budget	mean dark cycle percentage mouse has a long stop at the home base	26	11.085	11.2181	20.2679	12.7969	3.80673	6.02564	10.3614	12.4737	6.38299	16.5649	22.993	10.5876	12.0539	0.668473	11.7994	7.51555	13.692	10.4349	0.560761	0.860931	0.964835	0.51077	0.964835	-0.017215	104
TBA_DCLC_MeanPerShortStopAtHomeBase_DC	time budget	mean dark cycle percentage mouse has a short stop at the home base	27	6.51624	7.73168	12.0553	7.76994	4.13539	7.71434	6.65213	4.69219	3.19247	5.91812	15.6158	11.9344	8.97837	0.766593	6.10015	8.28906	4.37195	5.79712	0.747319	0.942809	0.532534	0.369455	0.532534	-0.246742	115
TBA_DCLC_MeanPerStopAtFeeder_DC	time budget	mean dark cycle percentage mouse stopped at feeder	28	8.2472	5.45084	6.53955	5.69583	4.72228	3.95825	2.41728	2.69528	31.9954	7.95375	5.00155	0.90827	7.19351	1.40418	5.43059	9.53962	9.38026	4.74875	0.520435	0.847879	0.455127	0.33631	0.455127	0.597425	516
TBA_DCLC_MeanPerStopAtLickSpout_DC	time budget	mean dark cycle percentage mouse stopped at lick spout	29	6.14949	0.879925	1.40576	2.14492	38.5056	1.8612	0.871339	1.55747	1.56511	1.28453	1.61051	1.18851	0.562658	0.344003	0.89263	0.719709	0.856007	0.865369	0.003497	0.036828	0.273794	0.26606	0.273794	2.80502	114
TBA_DCLC_MeanPerStopAtOther_DC	time budget	mean dark cycle percentage mouse stopped at location other than home base-feeder-lick spout	30	5.17665	6.5399	7.38583	6.06874	0.618946	8.2453	8.02121	6.79525	1.00219	3.27572	7.88098	14.9629	5.23941	9.0529	4.64196	4.74126	0.552652	5.24709	0.600777	0.906993	0.47456	0.344391	0.47456	-0.337249	143
TBA_DCLC_MeanPerGo_DC	time budget	mean dark cycle percentage mouse spends in locomotion	31	4.78528	7.21733	7.2336	6.96063	0.824122	6.11874	6.4837	5.43875	1.03577	4.18694	9.19346	16.2136	7.32656	1.72683	10.1217	7.00668	0.445124	5.70464	0.919736	0.998939	0.237548	0.246001	0.237548	-0.592861	519
TBA_DCLC_MeanPerFeed_DC	time budget	mean dark cycle percentage mouse spends feeding	32	24.2794	23.2172	16.4093	28.7998	11.4371	26.4825	33.5883	31.6669	15.0925	30.7585	19.9788	9.94506	25.709	8.04434	49.2319	29.7047	9.44192	33.6818	0.322688	0.706033	0.860121	0.483288	0.860121	0.064537	336
TBA_DCLC_MeanPerDrink_DC	time budget	mean dark cycle percentage mouse spends drinking	33	1.91096	0.954785	1.26164	1.37662	6.47141	1.19985	1.18403	1.08757	1.06254	1.64404	0.660224	0.644458	0.897647	0.990803	1.08016	1.56343	0.672133	1.12943	0.007382	0.057641	0.171862	0.209297	0.171862	1.00105	174
TBA_DCLC_MeanPerAct_LC	time budget	mean light cycle percentage time mouse is active (feeding-drinking-movement)	34	14.4373	4.23188	9.75657	12.1804	18.2844	16.9173	14.6303	19.7767	11.0025	12.9502	6.27516	8.3727	3.7907	5.41982	4.97725	0.521684	0.131272	4.36644	7.8e-05	0.035191	1.8e-05	0.001698	1.8e-05	1.77043	153
TBA_DCLC_MeanPerInact_LC	time budget	mean light cycle percentage mouse is inactive	35	85.5627	95.7681	90.2434	87.8196	81.7156	83.0827	85.3697	80.2233	88.9975	87.0498	93.7248	91.6273	96.2093	94.5802	95.0227	99.4783	99.8687	95.6336	1	0.922424	1.8e-05	0.002546	1.8e-05	-0.162564	126
TBA_DCLC_MeanPerStop_LC	time budget	mean light cycle percentage mouse not moving (all places within cage)	36	8.30238	2.93971	8.57476	6.36988	12.0145	10.6274	6.42052	8.76379	7.45972	6.18844	5.32653	5.92352	3.40857	2.65807	2.55329	0.485991	0.109628	3.05204	7.8e-05	0.017596	0.000151	0.006119	0.000151	1.49785	170
TBA_DCLC_MeanPerStopAtHomeBase_LC	time budget	mean light cycle percentage mouse stopped at the home base (both long and short stops)	37	4.15938	2.46468	6.41023	4.03922	1.07987	7.32827	4.02648	5.71297	0.869034	3.80895	4.56392	5.02936	3.10101	1.81412	2.03365	0.45948	0.041401	2.67451	0.080264	0.3275	0.12363	0.183666	0.12363	0.754967	258
TBA_DCLC_MeanPerLongStopAtHomeBase_LC	time budget	mean light cycle percentage mouse has a long stop at the home base	38	2.71048	1.55966	5.12583	2.59815	0.804425	4.25619	2.68019	3.62108	0.529117	2.06889	3.2071	2.5327	1.83815	1.49208	1.23503	0.431456	0.007327	1.73347	0.052448	0.244887	0.109749	0.17694	0.109749	0.797315	166
TBA_DCLC_MeanPerShortStopAtHomeBase_LC	time budget	mean light cycle percentage mouse has a short stop at the home base	39	1.4489	0.905017	1.2844	1.44107	0.275448	3.07208	1.34629	2.09189	0.339917	1.74006	1.35682	2.49666	1.26286	0.322045	0.798613	0.028024	0.034075	0.941038	0.080264	0.324576	0.230146	0.247364	0.230146	0.678936	527
TBA_DCLC_MeanPerStopAtFeeder_LC	time budget	mean light cycle percentage mouse stopped at feeder	40	1.43139	0.126707	0.34022	0.27245	0.838618	0.702601	0.236645	0.929092	6.42766	1.70384	0.424795	0.095477	0.033745	0.150886	0.037308	0.015591	0.064357	0.1915	0.000544	0.012317	0.09766	0.165934	0.09766	3.49784	97
TBA_DCLC_MeanPerStopAtLickSpout_LC	time budget	mean light cycle percentage mouse stopped at lick spout	41	1.49206	0.021737	0.291999	0.39933	9.94457	0.530742	0.173638	0.200757	0.114877	0.280547	0.006725	0.032913	0.00167	0.083672	0.040766	0	0.001153	0.006999	7.8e-05	0.01173	0.243833	0.24622	0.243833	6.101	335
TBA_DCLC_MeanPerStopAtOther_LC	time budget	mean light cycle percentage mouse stopped at location other than home base-feeder-lick spout	42	1.21955	0.326579	1.53231	1.65888	0.151469	2.06578	1.98375	1.92097	0.048156	0.395104	0.331094	0.765767	0.272141	0.609387	0.441574	0.01092	0.002717	0.179034	0.041492	0.206506	0.01484	0.053986	0.01484	1.90085	530
TBA_DCLC_MeanPerGo_LC	time budget	mean light cycle percentage mouse spends in locomotion	43	0.668649	0.334636	0.37599	0.744712	0.10977	0.929918	1.03585	1.32789	0.084812	0.740248	0.427716	0.769225	0.359707	0.18739	0.651216	0.022051	0.00284	0.25694	0.06519	0.289465	0.09291	0.165806	0.09291	0.998657	113
TBA_DCLC_MeanPerFeed_LC	time budget	mean light cycle percentage mouse spends feeding	44	4.87784	0.908871	0.692496	4.77971	3.35875	5.0816	6.85921	9.40288	3.31216	5.53593	0.510731	1.61724	0.019251	2.34956	1.722	0.013642	0.018804	1.01975	0.000932	0.018361	0.001122	0.013844	0.001122	2.4241	80
TBA_DCLC_MeanPerDrink_LC	time budget	mean light cycle percentage mouse spends drinking	45	0.588431	0.048667	0.113321	0.286134	2.8013	0.278438	0.314718	0.282137	0.145819	0.485576	0.010179	0.062719	0.003177	0.22481	0.050743	0	0	0.037712	0.000311	0.010055	0.11352	0.178953	0.11352	3.59584	334
TBA_DCLC_MeanPerActStop	time budget	mean dark and light cycle percentage mouse stopped (all locations) during the ACTIVE state only	46	55.9109	53.7066	68.3071	49.8188	72.1625	49.5609	42.4516	44.3317	71.4744	49.1801	65.5234	61.2695	53.2624	52.3657	34.5451	46.1066	73.0604	43.5198	0.479565	0.819622	0.730319	0.441853	0.730319	0.058029	41
TBA_DCLC_MeanPerActStopAtHomeBase	time budget	mean dark and light cycle percentage mouse stopped at the home base (both long and short stops) during the ACTIVE state only	47	26.7689	31.3936	47.0849	30.169	10.6239	27.231	25.9095	26.9613	14.7603	31.4113	48.2726	37.0858	34.3984	11.7919	21.7849	24.4877	45.9773	27.3504	0.779099	0.961476	0.444116	0.330757	0.444116	-0.229913	82
TBA_DCLC_MeanPerActLongStopAtHomeBase	time budget	mean dark and light cycle percentage mouse had a long stop at the home base during the ACTIVE state only	48	16.8716	19.0286	30.7636	18.9328	5.42235	13.3774	15.7521	18.8036	9.74388	22.1772	29.3046	17.7725	19.6214	7.68545	14.165	11.6476	34.7178	17.3148	0.639549	0.937406	0.615565	0.400613	0.615565	-0.173574	339
TBA_DCLC_MeanPerActShortStopAtHomeBase	time budget	mean dark and light cycle percentage mouse had a short stop at the home base during the ACTIVE state only	49	9.89729	12.365	16.3213	11.2362	5.20157	13.8536	10.1574	8.15768	5.01643	9.23415	18.9679	19.3133	14.7771	4.10641	7.61989	12.8402	11.2595	10.0356	0.835897	0.97826	0.30702	0.281024	0.30702	-0.321155	338
TBA_DCLC_MeanPerActStopAtFeeder	time budget	mean dark and light cycle percentage mouse stopped at the feeder during the ACTIVE state only	50	12.5314	9.11261	8.40331	7.26388	6.29451	6.02131	3.26763	4.52528	52.9483	11.5273	6.14292	1.28913	10.2606	5.33541	6.10478	13.3172	23.5277	6.92312	0.520435	0.84484	0.596933	0.394826	0.596933	0.459618	83
TBA_DCLC_MeanPerActStopAtLickSpout	time budget	mean dark and light cycle percentage mouse stopped at the lick spout during the ACTIVE state only	51	8.75973	1.42521	2.05789	3.06373	54.3454	3.03769	1.27177	2.16037	2.28935	1.85164	1.83639	1.65537	0.808191	1.56621	1.04851	1.06857	2.14517	1.27328	0.003497	0.035991	0.279365	0.266902	0.279365	2.61971	162
TBA_DCLC_MeanPerActStopAtOther	time budget	mean dark and light cycle percentage mouse stopped at a place other than the home base-feeder-lick spout during the ACTIVE state only	52	7.8508	11.7752	10.761	9.32216	0.898637	13.2709	12.0027	10.6848	1.47642	4.3898	9.27154	21.2392	7.79519	33.6722	5.60693	7.23316	1.41021	7.97297	0.520435	0.841823	0.353875	0.303361	0.353875	-0.584837	155
TBA_DCLC_MeanPerActGo	time budget	mean dark and light cycle percentage mouse spends in locomotion during the ACTIVE state only	53	6.66312	10.3995	9.30472	9.21593	1.05666	9.06273	9.11061	8.04612	1.57903	5.92911	10.8007	22.817	10.921	6.82278	11.6318	10.4875	1.146	8.5695	0.958508	0.993405	0.15329	0.200443	0.15329	-0.642248	150
TBA_DCLC_MeanPerActFeed	time budget	mean dark and light cycle percentage mouse spends feeding during the ACTIVE state only	54	34.5326	34.1275	20.7124	38.9667	16.8026	39.4899	46.6011	46.0244	25.2613	42.4023	22.9207	14.9732	34.585	36.3459	52.6191	41.2157	24.0575	46.3026	0.439239	0.783211	0.94837	0.505829	0.94837	0.017025	142
TBA_DCLC_MeanPerActDrink	time budget	mean dark and light cycle percentage mouse spends drinking during the ACTIVE state only	55	2.89342	1.7664	1.67583	1.99855	9.9783	1.88641	1.83673	1.59777	1.68526	2.48849	0.755258	0.940344	1.23158	4.46566	1.20405	2.19013	1.73608	1.60807	0.06519	0.286654	0.322775	0.291681	0.322775	0.711967	272
TBA_DCLC_MeanPerActStop_DC	time budget	mean dark cycle percentage mouse stopped (all locations) during the ACTIVE state only	56	55.0883	52.8107	65.8672	49.0962	73.0138	46.2681	42.1389	43.5221	71.5342	49.2656	64.1256	59.8399	51.4301	52.9891	33.5511	45.7948	73.0321	41.7227	0.439239	0.78014	0.726935	0.440745	0.726935	0.060916	117
TBA_DCLC_MeanPerActStopAtHomeBase_DC	time budget	mean dark cycle percentage mouse stopped at the home base (both long and short stops) during the ACTIVE state only	57	26.0163	29.4147	44.7715	29.3184	11.7462	23.26	25.5631	26.158	15.688	31.6256	46.6011	34.0794	31.9979	6.80161	20.6582	24.0507	46.0251	25.1034	0.747319	0.94019	0.573571	0.385667	0.573571	-0.177118	167
TBA_DCLC_MeanPerActLongStopAtHomeBase_DC	time budget	mean dark cycle percentage mouse had a long stop at the home base during the ACTIVE state only	58	16.2265	17.5522	28.0854	18.1349	5.73852	10.3116	15.186	18.7765	10.3817	23.197	27.7677	16.068	18.1317	3.15426	13.4734	11.1833	34.8122	15.8275	0.560761	0.858022	0.764179	0.453634	0.764179	-0.113307	71
TBA_DCLC_MeanPerActShortStopAtHomeBase_DC	time budget	mean dark cycle percentage mouse had a short stop at the home base during the ACTIVE state only	59	9.78987	11.8624	16.6861	11.1835	6.00765	12.9483	10.3771	7.3815	5.3063	8.42854	18.8333	18.0114	13.8662	3.64734	7.18489	12.8674	11.2129	9.27598	0.835897	0.975738	0.377671	0.312433	0.377671	-0.277037	86
TBA_DCLC_MeanPerActStopAtFeeder_DC	time budget	mean dark cycle percentage mouse stopped at the feeder during the ACTIVE state only	60	12.6353	9.28986	9.03437	8.06073	6.59301	6.52387	3.59686	4.28377	51.77	11.22	6.05079	1.33259	10.7693	5.84068	6.38406	13.3996	23.4491	7.09282	0.439239	0.777092	0.594428	0.394088	0.594428	0.443734	178
TBA_DCLC_MeanPerActStopAtLickSpout_DC	time budget	mean dark cycle percentage mouse stopped at the lick spout during the ACTIVE state only	61	8.72471	1.47556	1.93735	3.04447	53.833	2.97755	1.29661	2.42362	2.47609	1.80893	1.95695	1.79384	0.847189	1.57914	1.05928	1.07628	2.14964	1.34215	0.007382	0.056664	0.279927	0.266542	0.279927	2.56385	179
TBA_DCLC_MeanPerActStopAtOther_DC	time budget	mean dark cycle percentage mouse stopped at a place other than the home base-feeder-lick spout during the ACTIVE state only	62	7.71189	12.6306	10.124	8.67261	0.841552	13.5067	11.6823	10.6568	1.60008	4.61106	9.51682	22.6341	7.81567	38.7676	5.44954	7.26819	1.40828	8.18428	0.560761	0.855133	0.306174	0.282069	0.306174	-0.711763	180
TBA_DCLC_MeanPerActGo_DC	time budget	mean dark cycle percentage mouse spends in locomotion during the ACTIVE state only	63	7.0472	10.7484	9.96175	9.77455	1.14839	9.97497	9.53915	8.34048	1.6991	5.93917	11.0812	24.3714	11.013	7.58336	11.5686	10.5219	1.14296	8.70509	0.947552	0.991123	0.182525	0.216702	0.182525	-0.609005	181
TBA_DCLC_MeanPerActFeed_DC	time budget	mean dark cycle percentage mouse spends feeding during the ACTIVE state only	64	35.0953	34.6441	22.4321	39.1735	16.7896	41.8048	46.5598	46.5013	25.0024	42.4993	23.9969	14.815	36.2687	34.9445	53.6635	41.4762	24.0837	47.9042	0.439239	0.774069	0.943374	0.504112	0.943374	0.01867	182
TBA_DCLC_MeanPerActDrink_DC	time budget	mean dark cycle percentage mouse spends drinking during the ACTIVE state only	65	2.7692	1.7968	1.73895	1.9557	9.04825	1.95216	1.76222	1.63608	1.76423	2.296	0.796277	0.973701	1.28819	4.48304	1.21673	2.20721	1.7413	1.668	0.052448	0.242388	0.343264	0.297864	0.343264	0.624034	183
TBA_DCLC_MeanPerActStop_LC	time budget	mean light cycle percentage mouse stopped (all locations) during the ACTIVE state only	66	63.645	71.8643	90.8585	57.5351	69.0667	68.4032	46.9892	47.6099	77.6359	51.0619	83.9526	74.2845	90.6769	43.9978	54.5174	65.9054	82.3581	79.222	0.835897	0.97323	0.31623	0.288523	0.31623	-0.175227	184
TBA_DCLC_MeanPerActStopAtHomeBase_LC	time budget	mean light cycle percentage mouse stopped at the home base (both long and short stops) during the ACTIVE state only	67	32.1937	53.6954	66.5176	35.1188	6.16113	47.8353	29.4048	29.6666	11.1701	31.6752	70.0739	64.5555	83.4162	29.7247	41.1013	39.1976	32.4202	69.0739	0.985936	0.985741	0.047167	0.115376	0.047167	-0.73802	185
TBA_DCLC_MeanPerActLongStopAtHomeBase_LC	time budget	mean light cycle percentage mouse had a long stop at the home base during the ACTIVE state only	68	21.5238	32.2397	52.763	22.0058	4.53414	29.0134	20.2566	18.9917	7.8752	16.7508	48.3327	31.8748	48.7284	24.6065	27.1844	28.3308	3.92724	44.9326	0.93481	0.993861	0.173763	0.210707	0.173763	-0.582903	186
TBA_DCLC_MeanPerActShortStopAtHomeBase_LC	time budget	mean light cycle percentage mouse had a short stop at the home base during the ACTIVE state only	69	10.6699	21.4557	13.7546	13.113	1.62699	18.8219	9.14823	10.6749	3.29491	14.9244	21.7412	32.6807	34.6878	5.11818	13.9169	10.8668	28.493	24.1413	0.985936	0.98357	0.024876	0.082075	0.024876	-1.00782	187
TBA_DCLC_MeanPerActStopAtFeeder_LC	time budget	mean light cycle percentage mouse stopped at the feeder during the ACTIVE state only	70	12.9166	10.5768	4.31086	2.56556	5.04642	4.66951	1.81667	5.67066	65.259	13.9941	7.96179	1.06664	1.15547	2.74521	0.970573	18.0688	47.6801	4.96561	0.286869	0.656191	0.808614	0.465406	0.808614	0.288325	188
TBA_DCLC_MeanPerActStopAtLickSpout_LC	time budget	mean light cycle percentage mouse stopped at the lick spout during the ACTIVE state only	71	8.9657	0.459477	2.83467	4.04908	56.6267	3.01459	1.16515	1.15706	0.761411	2.11692	0.105333	0.373347	0.025498	1.52717	0.825594	0	0.742342	0.076532	0.000932	0.017596	0.23295	0.245724	0.23295	4.28635	145
TBA_DCLC_MeanPerActStopAtOther_LC	time budget	mean light cycle percentage mouse stopped at a place other than the home base-feeder-lick spout during the ACTIVE state only	72	9.56907	7.13267	17.1953	15.8016	1.23244	12.8839	14.6026	11.1156	0.445375	3.27571	5.81158	8.28905	6.07967	10.0008	11.6199	8.63906	1.51539	5.10592	0.220901	0.581677	0.376558	0.312424	0.376558	0.423938	148
TBA_DCLC_MeanPerActGo_LC	time budget	mean light cycle percentage mouse spends in locomotion during the ACTIVE state only	73	4.66457	9.23422	4.13637	6.07637	0.545963	5.60909	7.19153	6.77923	0.790347	6.18769	7.64366	9.79813	8.67849	3.6974	13.8533	20.7912	2.1454	7.26628	0.985936	0.981408	0.064802	0.132285	0.064802	-0.985245	136
TBA_DCLC_MeanPerActFeed_LC	time budget	mean light cycle percentage mouse spends feeding during the ACTIVE state only	74	28.0828	18.0878	3.85564	33.7974	15.1296	24.4731	43.5901	44.0755	20.6072	39.1333	8.25065	15.236	0.596133	47.9456	30.7031	13.3034	15.4965	13.1707	0.097436	0.342091	0.192909	0.222513	0.192909	0.634671	98
TBA_DCLC_MeanPerActDrink_LC	time budget	mean light cycle percentage mouse spends drinking during the ACTIVE state only	75	3.60762	0.813697	1.14952	2.59109	15.2578	1.51451	2.2291	1.53535	0.966555	3.61707	0.15312	0.681335	0.048506	4.35923	0.926304	0	0	0.341084	0.003497	0.035191	0.136859	0.196131	0.136859	2.14848	130
SA_DCLC_InactThresh_ms	state analysis	mean inactive threshold (ms)	76	923005	885693	985800	985800	985800	806138	784953	813264	1.03649e+06	985800	839850	997350	765877	985800	823191	1.08405e+06	696292	893139	0.399223	0.769414	0.533772	0.369411	0.533772	0.059532	165
SA_DCLC_MeanActPhaseOnsetCumCT_ms	state analysis	mean active phase onset time (ms from midnight)	77	4.34477e+07	4.31016e+07	4.30377e+07	4.32934e+07	4.3169e+07	4.31291e+07	4.44406e+07	43543920	4.32929e+07	4.36754e+07	4.31801e+07	43259931	43240643	4.26901e+07		4.30909e+07	4.32389e+07	4.30106e+07			0.086345	0.159093	0.086345		102
SA_DCLC_MeanActPhaseOffsetCumCT_ms	state analysis	mean active phase offset time (ms from midnight)	78	8.91006e+07	8.65775e+07	8.68095e+07	8.93123e+07	8.58044e+07	9.09211e+07	8.93685e+07	9.15015e+07	8.94444e+07	8.9643e+07	86777384	8.81439e+07	8.71911e+07	8.60452e+07		8.60823e+07	8.55089e+07	8.62937e+07			0.00709	0.034098	0.00709		175
SA_DCLC_MeanActPhaseDur_ms	state analysis	mean 24 hour active state duration (ms)	79	4.56528e+07	4.34759e+07	4.37719e+07	4.60189e+07	4.26354e+07	4.7792e+07	4.49279e+07	4.79576e+07	4.61515e+07	4.59676e+07	4.35973e+07	4.4884e+07	4.39504e+07	4.33551e+07		4.29914e+07	4.22701e+07	4.32831e+07			0.012602	0.048982	0.012602		341
SA_DCLC_MeanInactPhaseDur_ms	state analysis	mean 24 hour inactive state duration (ms)	80	3.7904e+07	4.01588e+07	3.98341e+07	3.71764e+07	4.09706e+07	3.56498e+07	3.8678e+07	3.56484e+07	37636048	3.76384e+07	3.9798e+07	3.93488e+07	3.96556e+07	4.02509e+07		4.03996e+07	4.13359e+07	4.03228e+07			0.009887	0.041872	0.009887		100
SA_DCLC_MeanTotActDur_ms	state analysis	mean 24 hour active state total duration	81	3.51938e+07	2.73093e+07	3.52228e+07	3.57287e+07	3.78752e+07	3.33407e+07	3.59104e+07	3.65563e+07	3.0891e+07	3.60255e+07	3.8271e+07	3.19898e+07	3.08251e+07	1.2087e+07		3.00287e+07	1.70588e+07	3.09049e+07			0.034902	0.099036	0.034902		169
SA_DCLC_MeanTotActMove_cm	state analysis	mean 24 hour active state total movement (cm)	82	53685	42368.7	65919.1	58322.8	44655.8	61298.2	59798.6	56602.5	37747.8	45135.3	61172.7	105765	43387.6	10109.1		31968.8	14404.2	29773.9			0.368055	0.308982	0.368055		120
SA_DCLC_MeanTotActChow_mg	state analysis	mean 24 hour active state total food intake (mg)	83	5288.57	4283.67	4457.74	6341.11	3374.17	6852.44	7272.5	5200.83	3978.48	4831.31	3915.14	3527.08	4586.55	3739.88		5913.59	2984.29	5319.17			0.144147	0.195703	0.144147		342
SA_DCLC_MeanTotActLiquid_mg	state analysis	mean 24 hour active state total water intake (mg)	84	3523.55	3760.99	3367.86	3455.83	1194.17	4632.31	4016.43	3860.24	3666.06	3995.48	3377.64	3531.88	3300.71	4826.07		4328.59	2561.55	4400.48			0.626274	0.402961	0.626274		45
SA_DCLC_MeanTotInactDur_ms	state analysis	mean 24 hour inactive state duration (ms)	85	4.8363e+07	5.63254e+07	4.83832e+07	4.74665e+07	4.57308e+07	5.0101e+07	4.76956e+07	4.70496e+07	5.28965e+07	47580457	4.51242e+07	5.22429e+07	5.27808e+07	7.1519e+07		5.33623e+07	6.65471e+07	5.27011e+07			0.033692	0.099586	0.033692		78
SA_DCLC_MeanTotInactMove_cm	state analysis	mean 24 hour inactive state movement (cm)	86	1676.72	3077.83	2101.64	1387.21	993.457	2247.83	1332	1904.21	1774.86	1672.51	1356.1	2468.48	2337.48	5882.79		3486.84	3294.34	2718.79			0.019145	0.066249	0.019145		163
SA_DCLC_MeanActNum	state analysis	mean number of active states in 24 hours	87	12.1557	8.32548	11.6429	11.3333	16.8571	10.2308	10.3571	13.3571	12.1818	11.2857	8.08333	8.25	8.35714	5.71429		7.23077	13	7.64286			0.004995	0.027789	0.004995		88
SA_DCLC_MeanActRate_onhr	state analysis	mean number of active state onsets per hour over 24 hours	88	0.522705	0.358897	0.5018	0.48756	0.722847	0.440146	0.445203	0.574298	0.523523	0.486265	0.349481	0.352704	0.359855	0.245935		0.312735	0.561039	0.330533			0.005103	0.027322	0.005103		79
SA_DCLC_MeanActDur_ms	state analysis	mean active state duration (ms) over 24 hours	89	2.95194e+06	3.84619e+06	3.02527e+06	3.15253e+06	2.24683e+06	3.25887e+06	3.46721e+06	2.73684e+06	2.53583e+06	3.19213e+06	4.73456e+06	3.87756e+06	3.68848e+06	2.11522e+06	6.84494e+06	4.15291e+06	1.31222e+06	4.04363e+06	0.958508	0.991137	0.161906	0.206014	0.161906	-0.381766	99
SA_DCLC_MeanActMove_cm	state analysis	mean active state movement (cm) over 24 hours	90	4569.73	5968.47	5661.77	5146.13	2649.07	5991.56	5773.66	4237.62	3098.7	3999.33	7567.76	12820	5191.68	1769.08	10974.3	4421.22	1108.01	3895.65	0.639549	0.934382	0.381856	0.312254	0.381856	-0.385252	75
SA_DCLC_MeanActChow_mg	state analysis	mean active state food consumption (mg) over 24 hours	91	457.319	624.681	382.873	559.51	200.162	669.787	702.172	389.367	326.592	428.091	484.347	427.525	548.818	654.479	1138.92	817.837	229.56	695.966	0.902564	0.999463	0.16692	0.205929	0.16692	-0.449918	118
SA_DCLC_MeanActLiquid_mg	state analysis	mean active state water intake (mg) over 24 hours	92	306.198	532.946	289.264	304.926	70.8404	452.782	387.793	289.002	300.945	354.03	417.852	428.106	394.957	844.562	806.647	598.635	197.042	575.763	0.992618	0.966811	0.020332	0.068682	0.020332	-0.799524	103
SA_DCLC_MeanInactNum	state analysis	mean number of inactive states in 24 hours	93	12.6597	9.10865	12.2143	12	16.4286	10.6154	10.8571	14	13.0909	12.0714	8.58333	8.875	9.21429	6.21429		8.23077	14	8.64286			0.006426	0.032561	0.006426		119
SA_DCLC_MeanInactRate_onhr	state analysis	mean number of inactive state onsets per our over 24 hours	94	0.544567	0.392573	0.526829	0.516203	0.70424	0.457091	0.466836	0.602225	0.56274	0.520372	0.371243	0.379231	0.396645	0.267102		0.355972	0.604164	0.373657			0.006565	0.032682	0.006565		152
SA_DCLC_MeanInactDur_ms	state analysis	mean inactive state duration (ms) over 24 hours	95	3.8945e+06	6.52398e+06	3.9612e+06	3.95554e+06	2.78361e+06	4.71966e+06	4.39302e+06	3.36069e+06	4.04071e+06	3.94158e+06	5.25719e+06	5.88652e+06	5.72815e+06	1.15088e+07	6.47692e+06	6.48327e+06	4.75337e+06	6.09765e+06	1	0.920549	0.004226	0.026648	0.004226	-0.744315	177
SA_DCLC_MeanInactMove_cm	state analysis	mean inactive state movement (cm) over 24 hours	96	136.59	349.321	172.064	115.601	60.4713	211.752	122.685	136.015	135.58	138.551	157.992	278.139	253.68	946.656	184.584	423.635	235.31	314.57	0.999689	0.935474	0.035454	0.099606	0.035454	-1.3547	156
SA_DCLC_DC_MeanTotActDur_ms	state analysis	mean dark cycle active state total durations	97	2.94051e+07	2.56668e+07	3.13088e+07	3.09007e+07	3.04284e+07	2.65769e+07	3.00207e+07	2.86541e+07	2.64638e+07	30887018	35786535	2.86432e+07	2.93241e+07	9.92337e+06		2.98104e+07	1.70061e+07	2.9174e+07			0.266749	0.261905	0.266749		77
SA_DCLC_DC_MeanTotActMove_cm	state analysis	mean dark cycle active state total movement (cm)	98	47627.9	40682.5	62926.8	53402.1	40115.3	53372.6	52532.3	46557.3	33338.9	38778.3	58786.1	101179	41480.2	8921.16		31872.7	14330	28208.4			0.561357	0.380157	0.561357		101
SA_DCLC_DC_MeanTotActChow_mg	state analysis	mean dark cycle active state total food intake (mg)	99	4491.56	4082.35	4335.19	5536.8	2695.73	5765.71	5983.64	4147.3	3333.6	4134.5	3823.12	3181.86	4583.72	2902.82		5910.85	2978.97	5195.13			0.51452	0.364989	0.51452		332
SA_DCLC_DC_MeanTotActLiquid_mg	state analysis	mean dark cycle active state total water intake (mg)	100	2982.57	3596.64	3114.61	2936.99	872.326	3947.52	3257.9	3090.55	3317.27	3323.4	3336.59	3287.88	3288.66	4059.34		4328.59	2561.55	4313.84			0.161713	0.206694	0.161713		85
SA_DCLC_DC_MeanTotInactDur_ms	state analysis	mean dark cycle inactive state total duration (ms)	101	1.37435e+07	1.74826e+07	1.18398e+07	1.22493e+07	1.27202e+07	1.65677e+07	1.31279e+07	1.44945e+07	1.66871e+07	1.22616e+07	7363465	1.45043e+07	1.38244e+07	3.32252e+07		1.33434e+07	2.61425e+07	1.39746e+07			0.266613	0.262679	0.266613		161
SA_DCLC_DC_MeanTotInactMove_cm	state analysis	mean dark cycle inactive state total movement (cm)	102	742.629	1506.72	807.143	560.337	427.351	939.315	652.443	869.349	861.397	823.692	386.751	859.082	1198.3	3076.25		1752.04	2044.97	1229.64			0.031501	0.094087	0.031501		87
SA_DCLC_DC_MeanActNum	state analysis	mean number of active states in dark cycle	103	7.25288	6.25916	6.5	6.91667	7.21429	6.30769	5.57143	7.92857	9.72727	7.85714	4.08333	5.5	6.78571	3.14286		6.23077	12.0714	6			0.389604	0.316764	0.389604		333
SA_DCLC_DC_MeanActRate_onhr	state analysis	mean number of active state onsets per hour over dark cycle	104	0.574938	0.520792	0.532819	0.547535	0.608665	0.477155	0.453234	0.604199	0.75866	0.617239	0.336766	0.44255	0.557286	0.261258		0.522293	1.02703	0.49836			0.574902	0.384738	0.574902		404
SA_DCLC_DC_MeanActDur_ms	state analysis	mean dark cycle active state durations	105	4.21416e+06	5.15724e+06	3.72861e+06	4.69326e+06	3.33705e+06	4.77822e+06	5.89119e+06	4.22176e+06	2.93013e+06	4.13304e+06	7.99002e+06	5.2105e+06	4.00805e+06	2.46002e+06	1.10942e+07	4.49921e+06	1.30993e+06	4.68597e+06	0.677312	0.955643	0.423733	0.33214	0.423733	-0.291355	403
SA_DCLC_DC_MeanActMove_cm	state analysis	mean dark cycle active state movement (cm)	106	6692.64	8438.79	6828.72	7794.96	4204.76	9006.39	10105.4	6718.08	3654.18	5228.58	13325.1	17961.2	5755.62	2142.85	17951.1	4750.94	1095.06	4528.48	0.479565	0.816541	0.508289	0.363294	0.508289	-0.334462	402
SA_DCLC_DC_MeanActChow_mg	state analysis	mean dark cycle active state food intake (mg)	107	687.967	829.15	470.979	869.349	300.721	1049.51	1228.95	624.626	396.382	563.209	884.041	589.123	610.465	681.213	1890.95	898.55	230.989	847.875	0.747319	0.937586	0.504505	0.362415	0.504505	-0.269295	401
SA_DCLC_DC_MeanActLiquid_mg	state analysis	mean dark cycle active state water intake (mg)	108	427.691	697.083	360.104	435.932	92.8187	681.235	627.498	430.989	354.665	438.288	743.553	583.071	439.058	953.75	1310.74	659.4	194.512	692.584	0.985936	0.979256	0.063958	0.132468	0.063958	-0.704762	400
SA_DCLC_DC_MeanInactNum	state analysis	mean number of inactive states during the dark cycle	109	6.88568	6.53657	6.57143	6.5	7.5	5.92308	4.92857	7.42857	9.09091	7.14286	4.41667	5.125	6.57143	3.42857		7	13	6.21429			0.77406	0.457584	0.77406		399
SA_DCLC_DC_MeanInactRate_onhr	state analysis	mean number of inactive state onsets per hour during the dark cycle	110	0.547176	0.544532	0.540298	0.514059	0.63304	0.448634	0.402892	0.568784	0.708804	0.560899	0.36536	0.411916	0.53971	0.285205		0.586328	1.10615	0.517058			0.979628	0.513809	0.979628		398
SA_DCLC_DC_MeanInactDur_ms	state analysis	mean inactitve state duration (ms) during the dark cycle	111	2.09747e+06	4.04207e+06	1.89119e+06	1.91724e+06	2.12744e+06	2.79867e+06	2.59317e+06	1.99584e+06	1.80122e+06	1.655e+06	2.19774e+06	2.82205e+06	2.16153e+06	1.20209e+07	2.93412e+06	4.01624e+06	3.20008e+06	2.98388e+06	0.999456	0.937192	0.117828	0.183702	0.117828	-0.946443	397
SA_DCLC_DC_MeanInactMove_cm	state analysis	mean inactive state movement (cm) during the dark cycle	112	109.709	315.978	124.912	84.9505	60.7181	164.966	124.213	115.239	92.334	110.339	100.269	165.077	193.111	1101.73	129.246	389.169	204.838	244.388	0.998524	0.948096	0.09966	0.164411	0.09966	-1.52614	396
SA_DCLC_LC_MeanTotActDur_ms	state analysis	mean light cycle active state total durations	113	5.78877e+06	1.64252e+06	3.91395e+06	4.82803e+06	7.44681e+06	6763815	5.88966e+06	7.90223e+06	4.42719e+06	5.13849e+06	2.4845e+06	3.34661e+06	1.50099e+06	2.16358e+06		218297	52737.6	1.7309e+06			4.6e-05	0.002622	4.6e-05		395
SA_DCLC_LC_MeanTotActMove_cm	state analysis	mean light cycle active state total movement (cm)	114	6054.53	1683.76	2989.32	4917.9	4538.44	7922.72	7264.15	10043.1	4406.14	6354.44	2383.62	4582.56	1904.37	1185.62		94.6488	72.3971	1563.09			0.000922	0.014533	0.000922		394
SA_DCLC_LC_MeanTotActChow_mg	state analysis	mean light cycle active state total food intake (mg)	115	797.013	201.318	122.548	804.31	678.436	1086.72	1288.86	1053.53	644.889	696.812	92.0182	345.227	2.8306	837.056		2.74462	5.31178	124.037			0.004377	0.026424	0.004377		393
SA_DCLC_LC_MeanTotActLiquid_mg	state analysis	mean light cycle active state total water intake (mg)	116	540.975	164.35	253.245	518.845	321.841	684.785	758.525	769.693	348.787	672.079	41.0448	243.991	12.0504	766.731		0	0	86.6333			0.010569	0.044103	0.010569		392
SA_DCLC_LC_MeanTotInactDur_ms	state analysis	mean light cycle inactive state total duration (ms)	117	3.46195e+07	3.88428e+07	3.65434e+07	3.52172e+07	3.30106e+07	3.35334e+07	3.45677e+07	3.25552e+07	3.62094e+07	3.53189e+07	3.77608e+07	3.77386e+07	3.89564e+07	3.82938e+07		4.00189e+07	4.04047e+07	3.87265e+07			2.6e-05	0.001876	2.6e-05		138
SA_DCLC_LC_MeanTotInactMove_cm	state analysis	mean light cycle inactive state total movement (cm)	118	934.094	1570.76	1294.5	826.877	566.116	1308.52	679.571	1034.89	913.465	848.82	969.352	1609.4	1139.18	2806.11		1733.87	1248.37	1489.01			0.018435	0.064578	0.018435		288
SA_DCLC_LC_MeanActNum	state analysis	mean number of active states in light cycle	119	4.90286	2.06633	5.14286	4.41667	9.64286	3.92308	4.78571	5.42857	2.45454	3.42857	4	2.75	1.57143	2.57143		1	0.928571	1.64286			0.007756	0.034933	0.007756		172
SA_DCLC_LC_MeanActRate_onhr	state analysis	mean number of active state onsets per hour over light cycle	120	0.460463	0.187214	0.463745	0.427186	0.847721	0.387094	0.450771	0.543792	0.236362	0.327034	0.360503	0.257681	0.143756	0.23113		0.087485	0.081175	0.148767			0.003791	0.024446	0.003791		151
SA_DCLC_LC_MeanActDur_ms	state analysis	mean light cycle active state durations	121	1.0432e+06	1.65277e+06	2.13633e+06	739696	1.43118e+06	815986	645260	568072	973218	1.03589e+06	1.41128e+06	1.21166e+06	2.30851e+06	1.69379e+06	1.56202e+06	1.99521e+06	1.34202e+06	1.69766e+06	0.992618	0.964736	0.016193	0.057435	0.016193	-0.663863	158
SA_DCLC_LC_MeanActMove_cm	state analysis	mean light cycle active state movement (cm)	122	1404.92	1978.12	4186.87	997.965	1485.18	1144.17	730.721	614.851	897.319	1182.3	1690.51	2537.58	2756.46	1312.26	2300.5	2366.8	1276.36	1584.46	0.992618	0.96267	0.230609	0.246927	0.230609	-0.493637	344
SA_DCLC_LC_MeanActChow_mg	state analysis	mean light cycle active state food intake (mg)	123	104.139	244.515	271.518	74.2901	124.93	59.2457	88.9035	45.7659	50.0182	118.444	76.3259	104.33	282.612	621.805	203.957	314.934	210.988	141.166	0.992618	0.960613	0.053511	0.115908	0.053511	-1.23141	343
SA_DCLC_LC_MeanActLiquid_mg	state analysis	mean light cycle active state water intake (mg)	124	109.839	237.272	199.73	99.7665	54.3974	85.4658	108.733	81.6254	88.0563	160.938	85.3664	118.176	204.522	711.111	179.938	220.022	229.929	149.113	0.989666	0.972299	0.098348	0.16611	0.098348	-1.11115	173
SA_DCLC_LC_MeanInactNum	state analysis	mean number of inactive states during the light cycle	125	5.77404	2.57208	5.64286	5.5	8.92857	4.69231	5.92857	6.57143	4	4.92857	4.16667	3.75	2.64286	2.78571		1.23077	1	2.42857			0.000543	0.010996	0.000543		140
SA_DCLC_LC_MeanInactRate_onhr	state analysis	mean number of inactive state onsets per hour during the light cycle	126	0.549395	0.233689	0.514935	0.530613	0.781639	0.4738	0.563107	0.667899	0.387591	0.475578	0.380792	0.347399	0.241571	0.248655		0.109221	0.087763	0.220421			0.000171	0.006065	0.000171		391
SA_DCLC_LC_MeanInactDur_ms	state analysis	mean inactitve state duration (ms) during the light cycle	127	6.29929e+06	1.41058e+07	6.37183e+06	6.36445e+06	3.3348e+06	7.14453e+06	5.88927e+06	4.90356e+06	9.13045e+06	7.25545e+06	8.5002e+06	1.00746e+07	1.45965e+07	1.08785e+07	9.27028e+06	2.05145e+07	2.49461e+07	1.40652e+07	0.999922	0.924235	0.002802	0.019395	0.002802	-1.16302	340
SA_DCLC_LC_MeanInactMove_cm	state analysis	mean inactive state movement (cm) during the light cycle	128	175.511	473.174	226.975	151.823	60.264	270.811	121.414	159.501	233.865	179.438	219.179	432.656	404.285	755.798	228.216	619.659	631.445	494.154	0.999068	0.940723	0.001007	0.013602	0.001007	-1.43081	131
SA_NumActStates_Eat_Drink	state analysis	number of active states over 24 hours containing both a feeding and drinking event	129	8.4982	6.5186	8.5	8.91667	7.85714	6.69231	7.85714	9.92857	8.09091	10.1429	4.66667	6.625	6.42857	4.92857	4.57143	7	11.4286	6.5	0.007382	0.055719	0.040923	0.105563	0.040923	0.382595	277
SA_NumActStates_Eat_NoDrink	state analysis	number of active states over 24 hours containing a feeding but not a drinking event	130	1.83601	1.12483	2.07143	1.25	0	2.76923	1.5	2.85714	3.45454	0.785714	2.25	1.375	1.14286	0.357143	1.21429	0.230769	1.57143	0.857143	0.117249	0.384808	0.154718	0.200463	0.154718	0.706867	278
SA_NumActStates_NoEat_Drink	state analysis	number of active states over 24 hours containing a drinking but not a feeding event	131	1.40224	0.063988	0.5	0.833333	9	0.384615	0.071429	0.285714	0	0.142857	0.083333	0	0	0.357143	0	0	0	0.071429	0.010334	0.076728	0.239924	0.24401	0.239924	4.45379	363
SA_NumActStates_NoEat_NoDrink	state analysis	number of active states over 24 hours containing neither feeding nor drinking events	132	0.419289	0.318452	0.571429	0.333333	0	0.384615	0.928571	0.285714	0.636364	0.214286	1.08333	0.25	0.785714	0.071429	0.142857	0	0	0.214286	0.139316	0.432176	0.57055	0.385463	0.57055	0.396867	405
SA_NumActStates_NoEat_NoDrink_SmallMove	state analysis	number of active states over 24 hours containing neither feeding nor drinking events where mouse showed minimal movement	133	0	0	0	0	0	0	0	0	0	0	0	0	0	0	0	0	0	0	0.520435	0.838827					377
SA_NumActStates_LargeEat_LargeDrink	state analysis	number of active states over 24 hours containing both large feeding and large drinking events	134	6.96533	6.26574	6.35714	7.16667	5.78571	5.69231	7.35714	7.71429	7.36364	8.28571	4.58333	6.625	6.14286	4.5	3.92857	6.84615	11.1429	6.35714	0.080264	0.321703	0.431234	0.330711	0.431234	0.152706	518
SA_NumActStates_LargeEat_SmallDrink	state analysis	number of active states over 24 hours containing both large feeding and small drinking events	135	0.373668	0.615327	0.142857	0.166667	0.357143	0.153846	0.857143	0.5	0.454545	0.357143	0.833333	1.375	0.714286	0.214286	0.142857	0	1.07143	0.571429	0.808858	0.974308	0.222687	0.247795	0.222687	-0.719597	40
SA_NumActStates_SmallEat_LargeDrink	state analysis	number of active states over 24 hours containing both large drinking and small feeding events	136	1.55806	0.236493	2.07143	2.08333	2.35714	1.15385	0.357143	2.28571	0.727273	1.42857	0.166667	0	0.214286	0.785714	0.285714	0.153846	0.214286	0.071429	0.000311	0.009384	0.000339	0.008006	0.000339	2.71988	543
SA_NumActStates_SmallEat_SmallDrink	state analysis	number of active states over 24 hours containing both small feeding and small drinking events	137	3.25869	0.90831	3.07143	1.91667	8.35714	3.23077	1.78571	2.85714	3.63636	1.21429	2.5	0.25	1.28571	0.214286	1.57143	0.230769	0.571429	0.642857	0.001476	0.020895	0.013883	0.052526	0.013883	1.84303	540
SA_NumActStates_SmallEat_SmallDrink_SmallMove	state analysis	number of active states over 24 hours containing both small feeding and small drinking events where mouse showed minimal movement	138	0	0	0	0	0	0	0	0	0	0	0	0	0	0	0	0	0	0	0.520435	0.835852					283
SA_PerActStates_Eat_Drink	state analysis	percentage of active states over 24 hours containing both a feeding and drinking event	139	71.2739	81.0105	73.0061	78.6765	46.6102	65.4135	75.8621	74.3316	66.4179	89.8734	57.732	80.303	76.9231	86.25	77.1084	96.8085	87.9121	85.0467	0.967521	0.986938	0.126905	0.186577	0.126905	-0.184735	378
SA_PerActStates_Eat_NoDrink	state analysis	percentage of active states over 24 hours containing a feeding but not a drinking event	140	15.8852	13.9254	17.7914	11.0294	0	27.0677	14.4828	21.3904	28.3582	6.96202	27.8351	16.6667	13.6752	6.25	20.4819	3.19149	12.0879	11.215	0.322688	0.702639	0.665238	0.417615	0.665238	0.189967	406
SA_PerActStates_NoEat_Drink	state analysis	percentage of active states over 24 hours containing a drinking but not a feeding event	141	9.1114	1.02694	4.29448	7.35294	53.3898	3.7594	0.689655	2.13904	0	1.26582	1.03093	0	0	6.25	0	0	0	0.934579	0.018959	0.122666	0.228916	0.247921	0.228916	3.14932	364
SA_PerActStates_NoEat_NoDrink	state analysis	percentage of active states over 24 hours containing neither feeding nor drinking events	142	3.72946	4.03718	4.90798	2.94118	0	3.7594	8.96552	2.13904	5.22388	1.89873	13.4021	3.0303	9.40171	1.25	2.40964	0	0	2.80374	0.360451	0.738696	0.87702	0.486997	0.87702	-0.11438	409
SA_PerActStates_NoEat_NoDrink_SmallMove	state analysis	percentage of active states over 24 hours containing neither feeding nor drinking events where mouse showed minimal movement	143	0	0	0	0	0	0	0	0	0	0	0	0	0	0	0	0	0	0	0.520435	0.832899					369
SA_PerActStates_LargeEat_LargeDrink	state analysis	percentage of active states over 24 hours containing both large feeding and large drinking events	144	58.8065	77.387	54.6012	63.2353	34.322	55.6391	71.0345	57.754	60.4478	73.4177	56.701	80.303	73.5043	78.75	66.2651	94.6809	85.7143	83.1776	0.997669	0.949274	0.007604	0.034803	0.007604	-0.396117	383
SA_PerActStates_LargeEat_SmallDrink	state analysis	percentage of active states over 24 hours containing both large feeding and small drinking events	145	3.15438	7.17512	1.22699	1.47059	2.11864	1.50376	8.27586	3.74332	3.73134	3.16456	10.3093	16.6667	8.54701	3.75	2.40964	0	8.24176	7.47664	0.967521	0.98472	0.065222	0.132191	0.065222	-1.18565	550
SA_PerActStates_SmallEat_LargeDrink	state analysis	percentage of active states over 24 hours containing both large drinking and small feeding events	146	12.578	3.48823	17.7914	18.3824	13.9831	11.2782	3.44828	17.1123	5.97015	12.6582	2.06186	0	2.5641	13.75	4.81928	2.12766	1.64835	0.934579	0.001476	0.020262	0.00259	0.018841	0.00259	1.85034	547
SA_PerActStates_SmallEat_SmallDrink	state analysis	percentage of active states over 24 hours containing both small feeding and small drinking events	147	25.4612	11.9496	26.3804	16.9118	49.5763	31.5789	17.2414	21.3904	29.8507	10.7595	30.9278	3.0303	15.3846	3.75	26.506	3.19149	4.3956	8.41122	0.018959	0.120939	0.035541	0.09887	0.035541	1.09133	557
SA_PerActStates_SmallEat_SmallDrink_SmallMove	state analysis	percentage of active states over 24 hours containing both small feeding and small drinking events where mouse showed minimal movement	148	0	0	0	0	0	0	0	0	0	0	0	0	0	0	0	0	0	0	0.520435	0.829966					554
SA_AP_NumActStates_Eat_Drink	state analysis	number of active states over dark cycle containing both a feeding and drinking event	149	6.33395	6.05952	6.57143	6.25	4.92857	5.53846	5.35714	7.07143	7.45455	7.5	4.33333	6	6.35714	3.71429	3.28571	7	11.4286	6.35714	0.220901	0.578315	0.781707	0.459235	0.781707	0.0639	290
SA_AP_NumActStates_Eat_NoDrink	state analysis	number of active states over dark cycle containing a feeding but not a drinking event	150	0.680039	0.436756	0.571429	0.25	0	0.846154	0.214286	0.928571	2.27273	0.357143	0.583333	0.125	0.857143	0	0.071429	0	1.57143	0.285714	0.220901	0.574991	0.459431	0.337731	0.459431	0.63879	284
SA_AP_NumActStates_NoEat_Drink	state analysis	number of active states over dark cycle containing a drinking but not a feeding event	151	0.485806	0.037202	0.071429	0.666667	2.92857	0.076923	0	0.071429	0	0.071429	0.083333	0	0	0.142857	0	0	0	0.071429	0.117249	0.382039	0.23065	0.246042	0.23065	3.70691	74
SA_AP_NumActStates_NoEat_NoDrink	state analysis	number of active states over dark cycle containing neither feeding nor drinking events	152	0.205139	0.035714	0.071429	0.25	0	0.384615	0.214286	0.142857	0.363636	0.214286	0	0	0.214286	0	0.071429	0	0	0	0.005206	0.045342	0.007392	0.034958	0.007392	2.52203	448
SA_AP_NumActStates_NoEat_NoDrink_SmallMove	state analysis	number of active states over dark cycle containing neither feeding nor drinking events where mouse showed minimal movement	153	0	0	0	0	0	0	0	0	0	0	0	0	0	0	0	0	0	0	0.520435	0.827054					387
SA_AP_NumActStates_LargeEat_LargeDrink	state analysis	number of active states over dark cycle containing both large feeding and large drinking events	154	5.83001	5.93315	6.14286	5.75	4.21429	5.46154	5.21429	6.07143	7	6.78571	4.33333	6	6.14286	3.64286	3.14286	6.84615	11.1429	6.21429	0.479565	0.813483	0.914	0.495886	0.914	-0.025299	413
SA_AP_NumActStates_LargeEat_SmallDrink	state analysis	number of active states over dark cycle containing both large feeding and small drinking events	155	0.173576	0.335565	0.142857	0	0.214286	0.076923	0.214286	0.142857	0.454545	0.142857	0.416667	0.125	0.714286	0	0.071429	0	1.07143	0.285714	0.600777	0.90398	0.278872	0.267332	0.278872	-0.951023	373
SA_AP_NumActStates_SmallEat_LargeDrink	state analysis	number of active states over dark cycle containing both large drinking and small feeding events	156	0.494204	0.118933	0.357143	0.916667	0.642857	0.153846	0.071429	1	0.454545	0.357143	0.083333	0	0.142857	0.214286	0.071429	0.153846	0.214286	0.071429	0.005206	0.044487	0.008111	0.03596	0.008111	2.05496	548
SA_AP_NumActStates_SmallEat_SmallDrink	state analysis	number of active states over dark cycle containing both small feeding and small drinking events	157	1.20714	0.181548	0.642857	0.75	2.78571	1.15385	0.285714	1	2.18182	0.857143	0.166667	0	0.428571	0	0.142857	0	0.571429	0.142857	0.000311	0.008798	0.004926	0.027955	0.004926	2.73317	551
SA_AP_NumActStates_SmallEat_SmallDrink_SmallMove	state analysis	number of active states over dark cycle containing both small feeding and small drinking events where mouse showed minimal movement	158	0	0	0	0	0	0	0	0	0	0	0	0	0	0	0	0	0	0	0.520435	0.824162					233
SA_AP_PerActStates_Eat_Drink	state analysis	percentage of active states over dark cycle containing both a feeding and drinking event	159	82.8438	93.1157	90.1961	84.2697	62.7273	80.8989	92.5926	86.087	73.8739	92.1053	86.6667	97.9592	85.5769	96.2963	95.8333	100	87.9121	94.6809	0.992618	0.958565	0.025941	0.084606	0.025941	-0.16863	486
SA_AP_PerActStates_Eat_NoDrink	state analysis	percentage of active states over dark cycle containing a feeding but not a drinking event	160	8.18625	5.45906	7.84314	3.37079	0	12.3596	3.7037	11.3043	22.5225	4.38596	11.6667	2.04082	11.5385	0	2.08333	0	12.0879	4.25532	0.220901	0.571706	0.403438	0.321562	0.403438	0.58455	564
SA_AP_PerActStates_NoEat_Drink	state analysis	percentage of active states over dark cycle containing a drinking but not a feeding event	161	6.26403	0.804275	0.980392	8.98876	37.2727	1.1236	0	0.869565	0	0.877193	1.66667	0	0	3.7037	0	0	0	1.06383	0.164103	0.461638	0.252594	0.252373	0.252594	2.96133	561
SA_AP_PerActStates_NoEat_NoDrink	state analysis	percentage of active states over dark cycle containing neither feeding nor drinking events	162	2.7059	0.620994	0.980392	3.37079	0	5.61798	3.7037	1.73913	3.6036	2.63158	0	0	2.88462	0	2.08333	0	0	0	0.010334	0.075491	0.014804	0.054553	0.014804	2.12346	249
SA_AP_PerActStates_NoEat_NoDrink_SmallMove	state analysis	percentage of active states over dark cycle containing neither feeding nor drinking events where mouse showed minimal movement	163	0	0	0	0	0	0	0	0	0	0	0	0	0	0	0	0	0	0	0.520435	0.821291					264
SA_AP_PerActStates_LargeEat_LargeDrink	state analysis	percentage of active states over dark cycle containing both large feeding and large drinking events	164	76.4991	91.1874	84.3137	77.5281	53.6364	79.7753	90.1235	73.913	69.3694	83.3333	86.6667	97.9592	82.6923	94.4444	91.6667	97.8022	85.7143	92.5532	0.999068	0.938772	0.005276	0.027217	0.005276	-0.253392	269
SA_AP_PerActStates_LargeEat_SmallDrink	state analysis	percentage of active states over dark cycle containing both large feeding and small drinking events	165	2.18917	4.32124	1.96078	0	2.72727	1.1236	3.7037	1.73913	4.5045	1.75439	8.33333	2.04082	9.61538	0	2.08333	0	8.24176	4.25532	0.860684	0.974531	0.169575	0.207401	0.169575	-0.981061	255
SA_AP_PerActStates_SmallEat_LargeDrink	state analysis	percentage of active states over dark cycle containing both large drinking and small feeding events	166	6.24868	2.01733	4.90196	12.3596	8.18182	2.24719	1.23457	12.1739	4.5045	4.38596	1.66667	0	1.92308	5.55556	2.08333	2.1978	1.64835	1.06383	0.010334	0.074292	0.019269	0.065874	0.019269	1.63111	250
SA_AP_PerActStates_SmallEat_SmallDrink	state analysis	percentage of active states over dark cycle containing both small feeding and small drinking events	167	15.0631	2.47406	8.82353	10.1124	35.4545	16.8539	4.93827	12.1739	21.6216	10.5263	3.33333	0	5.76923	0	4.16667	0	4.3956	2.12766	0.000155	0.010055	0.003033	0.020011	0.003033	2.60606	137
SA_AP_PerActStates_SmallEat_SmallDrink_SmallMove	state analysis	percentage of active states over dark cycle containing both small feeding and small drinking events where mouse showed minimal movement	168	0	0	0	0	0	0	0	0	0	0	0	0	0	0	0	0	0	0	0.520435	0.818439					61
SA_IP_NumActStates_Eat_Drink	state analysis	number of active states over light cycle containing both a feeding and drinking event	169	2.16425	0.450149	1.92857	2.66667	2.92857	1.15385	2.5	2.85714	0.636364	2.64286	0.333333	0.625	0.071429	1.21429	1.21429	0	0	0.142857	0.000932	0.016892	0.000246	0.006972	0.000246	2.26539	51
SA_IP_NumActStates_Eat_NoDrink	state analysis	number of active states over light cycle containing a feeding but not a drinking event	170	1.15597	0.688072	1.5	1	0	1.92308	1.28571	1.92857	1.18182	0.428571	1.66667	1.25	0.285714	0.357143	1.14286	0.230769	0	0.571429	0.080264	0.318881	0.163164	0.206687	0.163164	0.748471	366
SA_IP_NumActStates_NoEat_Drink	state analysis	number of active states over light cycle containing a drinking but not a feeding event	171	0.916438	0.026786	0.428571	0.166667	6.07143	0.307692	0.071429	0.214286	0	0.071429	0	0	0	0.214286	0	0	0	0	0.005206	0.043663	0.248332	0.249874	0.248332	5.0965	416
SA_IP_NumActStates_NoEat_NoDrink	state analysis	number of active states over light cycle containing neither feeding nor drinking events	172	0.21415	0.282738	0.5	0.083333	0	0	0.714286	0.142857	0.272727	0	1.08333	0.25	0.571429	0.071429	0.071429	0	0	0.214286	0.600777	0.900987	0.678923	0.419707	0.678923	-0.400842	415
SA_IP_NumActStates_NoEat_NoDrink_SmallMove	state analysis	number of active states over light cycle containing neither feeding nor drinking events where mouse showed minimal movement	173	0	0	0	0	0	0	0	0	0	0	0	0	0	0	0	0	0	0	0.520435	0.815607					381
SA_IP_NumActStates_LargeEat_LargeDrink	state analysis	number of active states over light cycle containing both large feeding and large drinking events	174	1.13531	0.323661	0.214286	1.41667	1.57143	0.230769	2.14286	1.64286	0.363636	1.5	0.25	0.625	0	0.857143	0.714286	0	0	0.142857	0.014064	0.092313	0.015122	0.054317	0.015122	1.81054	379
SA_IP_NumActStates_LargeEat_SmallDrink	state analysis	number of active states over light cycle containing both large feeding and small drinking events	175	0.200092	0.279762	0	0.166667	0.142857	0.076923	0.642857	0.357143	0	0.214286	0.416667	1.25	0	0.214286	0.071429	0	0	0.285714	0.479565	0.810447	0.640823	0.410461	0.640823	-0.483539	365
SA_IP_NumActStates_SmallEat_LargeDrink	state analysis	number of active states over light cycle containing both large drinking and small feeding events	176	1.06385	0.11756	1.71429	1.16667	1.71429	1	0.285714	1.28571	0.272727	1.07143	0.083333	0	0.071429	0.571429	0.214286	0	0	0	0.000311	0.00828	0.000448	0.009781	0.000448	3.17783	414
SA_IP_NumActStates_SmallEat_SmallDrink	state analysis	number of active states over light cycle containing both small feeding and small drinking events	177	2.05155	0.726763	2.42857	1.16667	5.57143	2.07692	1.5	1.85714	1.45454	0.357143	2.33333	0.25	0.857143	0.214286	1.42857	0.230769	0	0.5	0.010334	0.073132	0.049652	0.119396	0.049652	1.49716	407
SA_IP_NumActStates_SmallEat_SmallDrink_SmallMove	state analysis	number of active states over light cycle containing both small feeding and small drinking events where mouse showed minimal movement	178	0	0	0	0	0	0	0	0	0	0	0	0	0	0	0	0	0	0	0.520435	0.812794					367
SA_IP_PerActStates_Eat_Drink	state analysis	percentage of active states over light cycle containing both a feeding and drinking event	179	50.4683	25.5263	44.2623	68.0851	32.5397	34.0909	54.6875	55.5556	30.4348	84.0909	10.8108	29.4118	7.69231	65.3846	50	0		15.3846			0.043026	0.109005	0.043026		380
SA_IP_PerActStates_Eat_NoDrink	state analysis	percentage of active states over light cycle containing a feeding but not a drinking event	180	31.5699	53.0678	34.4262	25.5319	0	56.8182	28.125	37.5	56.5217	13.6364	54.0541	58.8235	30.7692	19.2308	47.0588	100		61.5385			0.089385	0.161549	0.089385		17
SA_IP_PerActStates_NoEat_Drink	state analysis	percentage of active states over light cycle containing a drinking but not a feeding event	181	12.3306	1.64835	9.83607	4.25532	67.4603	9.09091	1.5625	4.16667	0	2.27273	0	0	0	11.5385	0	0		0			0.241133	0.244363	0.241133		29
SA_IP_PerActStates_NoEat_NoDrink	state analysis	percentage of active states over light cycle containing neither feeding nor drinking events	182	5.63117	19.7575	11.4754	2.12766	0	0	15.625	2.77778	13.0435	0	35.1351	11.7647	61.5385	3.84615	2.94118	0		23.0769			0.109824	0.176061	0.109824		225
SA_IP_PerActStates_NoEat_NoDrink_SmallMove	state analysis	percentage of active states over light cycle containing neither feeding nor drinking events where mouse showed minimal movement	183	0	0	0	0	0	0	0	0	0	0	0	0	0	0	0	0		0							328
SA_IP_PerActStates_LargeEat_LargeDrink	state analysis	percentage of active states over light cycle containing both large feeding and large drinking events	184	26.1631	18.3529	4.91803	36.1702	17.4603	6.81818	46.875	31.9444	17.3913	47.7273	8.10811	29.4118	0	46.1538	29.4118	0		15.3846			0.3941	0.318593	0.3941		314
SA_IP_PerActStates_LargeEat_SmallDrink	state analysis	percentage of active states over light cycle containing both large feeding and small drinking events	185	4.49256	16.798	0	4.25532	1.5873	2.27273	14.0625	6.94444	0	6.81818	13.5135	58.8235	0	11.5385	2.94118	0		30.7692			0.136218	0.196204	0.136218		326
SA_IP_PerActStates_SmallEat_LargeDrink	state analysis	percentage of active states over light cycle containing both large drinking and small feeding events	186	24.5136	7.14111	39.3443	29.7872	19.0476	29.5455	6.25	25	13.0435	34.0909	2.7027	0	7.69231	30.7692	8.82353	0		0			0.009642	0.041454	0.009642		352
SA_IP_PerActStates_SmallEat_SmallDrink	state analysis	percentage of active states over light cycle containing both small feeding and small drinking events	187	44.8307	57.708	55.7377	29.7872	61.9048	61.3636	32.8125	36.1111	69.5652	11.3636	75.6757	11.7647	92.3077	11.5385	58.8235	100		53.8462			0.395652	0.31894	0.395652		312
SA_IP_PerActStates_SmallEat_SmallDrink_SmallMove	state analysis	percentage of active states over light cycle containing both small feeding and small drinking events where mouse showed minimal movement	188	0	0	0	0	0	0	0	0	0	0	0	0	0	0	0	0		0							327
BA_PE_DCLC_Large_MeanTotalBoutDur_ms	feeding bouts	mean total large feeding bout duration (ms)	189	1.21262e+07	9.70943e+06	7.13517e+06	1.40842e+07	5.9892e+06	1.32524e+07	1.68899e+07	16789175	7.59682e+06	15272455	8.50104e+06	3.53662e+06	1.09878e+07	4.3958e+06	20310309	1.27096e+07	3.37229e+06	1.3862e+07	0.139316	0.429236	0.375729	0.312649	0.375729	0.320664	353
BA_PE_DCLC_Large_MeanTotalBoutIntake_mg	feeding bouts	mean total large feeding bout chow intake (mg)	190	5172.65	4303.69	4342.16	6248.2	3233.44	6757.59	7136.54	5019.27	3869.36	4774.66	3779.55	2777.96	4542.41	3722.36	6244.59	5861.66	2487.9	5013.06	0.097436	0.339459	0.230033	0.248183	0.230033	0.265331	313
BA_PE_DCLC_Large_BoutRate_onperms (x 10^6)	feeding bouts	mean daily large feeding bout onsets (per ms)	191	4.1471	1.81623	2.30162	5.24671	0.844098	7.38057	6.79209	5.67887	1.80761	3.12521	1.50589	1.08034	3.44389	0.859476	2.67326	1.97679	0.408379	2.58185	0.041492	0.204262	0.026346	0.08495	0.026346	1.19115	372
BA_PE_DCLC_Large_BoutRate_onperactms (x 10^6)	feeding bouts	mean daily large feeding bout onsets during ACTIVE states (per ms)	192	9.87145	5.17439	5.4632	12.2171	1.86327	18.4714	15.8132	12.9878	4.90287	7.25281	3.28143	2.84466	9.34072	5.94506	5.50755	5.48961	2.00148	6.98457	0.097436	0.336868	0.054312	0.116751	0.054312	0.931875	412
BA_PE_DCLC_Large_BoutNumber	feeding bouts	mean daily number of large feeding bouts	193	346.341	151.839	192.429	436.5	70.5714	615.846	567.857	474.786	151.455	261.286	125.583	91	287.929	71.8571	223.5	164.846	34.1429	215.857	0.041492	0.202065	0.026357	0.084033	0.026357	1.18965	386
BA_PE_DCLC_Large_BoutProbability	feeding bouts	mean daily probability for engaging in a large feeding bout	194	0.735989	0.62787	0.661754	0.815507	0.544953	0.855433	0.835874	0.722657	0.63685	0.814881	0.514159	0.33106	0.858573	0.82459	0.597023	0.83062	0.337332	0.729599	0.252681	0.608732	0.231586	0.246116	0.231586	0.229219	455
BA_PE_DCLC_Large_BoutPerCumIntake	feeding bouts	mean number of large feeding bouts per daily chow intake (#/mg)	195	97.6389	92.8855	97.4072	98.5348	95.8293	98.6159	98.1305	96.5089	97.257	98.8275	96.5368	78.7607	99.0378	99.5315	92.4831	99.1219	83.3668	94.2451	0.286869	0.652893	0.110001	0.175354	0.110001	0.072003	72
BA_PE_DCLC_Large_BoutMeanDur_ms	feeding bouts	mean daily large feeding bout duration (ms)	196	43680.9	67106.8	37079.6	32266.3	84867.2	21519	29743.2	35361.6	50159.1	58451.2	67692.4	38864	38161.5	61174.2	90873.9	77099.8	98770	64218.4	0.992618	0.956526	0.043382	0.108934	0.043382	-0.619456	562
BA_PE_DCLC_Large_BoutMeanSize_mg	feeding bouts	mean daily large bout chow intake (mg)	197	20.0789	35.9739	22.565	14.3143	45.818	10.9729	12.5675	10.5716	25.548	18.2737	30.0959	30.527	15.7762	51.8022	27.94	35.5584	72.8675	23.224	0.992618	0.954495	0.056565	0.11978	0.056565	-0.841272	565
BA_PE_DCLC_Large_BoutMeanIntensity_mgs	feeding bouts	mean daily large feeding bout intensity (mg-s)	198	0.478964	0.557891	0.615971	0.454644	0.60213	0.549032	0.459171	0.315267	0.492059	0.34344	0.446368	0.80237	0.411103	0.841712	0.361842	0.470274	0.760822	0.368635	0.677312	0.952675	0.355833	0.304121	0.355833	-0.220065	26
BA_PE_DCLC_Large_BoutRatioIntensity_mgs	feeding bouts	daily large feeding bout ratio intensity (mg-s)	199	0.45568	0.544792	0.608557	0.443631	0.539878	0.509915	0.422533	0.298959	0.509339	0.312632	0.444598	0.785484	0.413405	0.846799	0.307459	0.461199	0.737749	0.36164	0.713131	0.933481	0.305506	0.28237	0.305506	-0.257682	25
BA_PE_DCLC_Large_BoutSlopeIntensity_mgs	feeding bouts	daily large feeding bout slope intensity (mgs)	200	0.450405	0.515855	0.66979	0.471692	0.423658	0.507901	0.380682	0.310554	0.566378	0.27259	0.445185	0.745455	0.433106	0.85111	0.250465	0.453754	0.60464	0.343129	0.713131	0.930791	0.457589	0.337251	0.457589	-0.195742	73
BA_PE_DCLC_Large_BoutMeanSize_evtnum	feeding bouts	daily large feeding bout mean size/event number	201	5.89366	3.43553	5.05271	1.67736	28.9939	2.35586	1.80088	1.26674	3.2599	2.74193	3.39881	1.41346	1.85289	3.84294	3.56184	3.61689	4.74477	5.05261	0.808858	0.971724	0.475999	0.344554	0.475999	0.778633	452
BA_PE_DCLC_Large_BoutMeanSize_evtdur	feeding bouts	daily large feeding bout mean size/event duration	202	42741	66035.4	36179.8	31923.8	81806.7	21053.9	29584.6	35306.5	49243.7	56829.1	66367.3	38777.8	37621.2	60409.9	88567.2	76113.9	97848.4	62577.3	0.992618	0.952473	0.038728	0.100819	0.038728	-0.627618	19
BA_PE_DCLC_Large_DC_MeanTotalBoutDur_ms	feeding bouts	mean total dark cycle large feeding bout duration (ms)	203	1.02662e+07	9.36466e+06	6.90077e+06	1.22485e+07	4.74584e+06	1.12442e+07	1.42604e+07	1.32466e+07	6.31542e+06	1.31682e+07	8.33601e+06	2.96375e+06	1.09786e+07	3.46032e+06	1.96232e+07	1.27038e+07	3.36246e+06	1.34892e+07	0.286869	0.649629	0.721652	0.43942	0.721652	0.13261	450
BA_PE_DCLC_Large_DC_MeanTotalBoutIntake_mg	feeding bouts	mean total dark cycle large feeding bout chow intake (mg)	204	4405.88	4108.2	4229.65	5466.94	2607.66	5684.19	5896.51	4021.51	3237.59	4103.03	3706.94	2449.42	4539.12	2894.65	6044.48	5858.89	2480.95	4891.17	0.360451	0.735368	0.659544	0.415881	0.659544	0.100924	417
BA_PE_DCLC_Large_DC_BoutRate_onperms (x 10^6)	feeding bouts	mean dark cycle large feeding bout onsets (per ms)	205	6.84352	3.39354	4.27592	9.03824	1.46007	12.3984	11.2866	8.921	2.58711	4.78082	2.87756	1.81065	6.6415	1.56271	4.84704	3.80036	0.756522	4.85201	0.080264	0.316108	0.050561	0.118568	0.050561	1.01195	428
BA_PE_DCLC_Large_DC_BoutRate_onperactms (x 10^6)	feeding bouts	mean dark cycle large feeding bout onsets during ACTIVE states (per ms)	206	10.1581	5.3487	5.89291	12.6211	2.07044	20.1273	16.2221	13.4336	4.21845	6.67872	3.46965	2.72752	9.77254	6.79492	5.42787	5.50143	1.91948	7.17617	0.080264	0.313383	0.067979	0.13584	0.067979	0.925369	31
BA_PE_DCLC_Large_DC_BoutNumber	feeding bouts	mean dark cycle large feeding bout number	207	295.284	146.429	184.5	390	63	534.923	487	384.929	111.636	206.286	124.167	78.125	286.571	67.4286	209.143	164	32.6429	209.357	0.080264	0.310705	0.050561	0.117597	0.050561	1.0119	418
BA_PE_DCLC_Large_DC_BoutProbability	feeding bouts	mean dark cycle probability for engaging in a large feeding bout	208	0.739385	0.627135	0.674061	0.826271	0.566474	0.859261	0.848855	0.722386	0.588123	0.829647	0.527434	0.308034	0.859101	0.84361	0.589372	0.831189	0.327599	0.73074	0.252681	0.605511	0.233629	0.245527	0.233629	0.237549	429
BA_PE_DCLC_Large_DC_BoutPerCumIntake	feeding bouts	mean dark cycle large feeding bouts per daily chow intake (#/mg)	209	97.9334	92.7097	97.6278	98.7946	96.6524	98.5875	98.5215	96.934	97.1218	99.2277	96.9704	77.0514	99.0399	99.698	92.3071	99.1227	83.3282	94.16	0.220901	0.568457	0.099266	0.164718	0.099266	0.079081	18
BA_PE_DCLC_Large_DC_BoutMeanDur_ms	feeding bouts	mean dark cycle large feeding bout duration (ms)	210	43657.7	66678.5	37402.6	31406.3	75330.8	21020.2	29282.1	34413.2	56571.4	63834.8	67135.7	37935.9	38310.2	51318.2	93826.6	77462.2	103007	64431.3	0.989666	0.970194	0.052557	0.115605	0.052557	-0.610986	30
BA_PE_DCLC_Large_DC_BoutMeanSize_mg	feeding bouts	mean dark cycle large feeding bout size (mg)	211	20.0508	35.4959	22.9249	14.0178	41.3914	10.6262	12.1078	10.4474	29.0012	19.89	29.8546	31.3526	15.8394	42.9291	28.9012	35.7249	76.003	23.3628	0.989666	0.968099	0.058443	0.12284	0.058443	-0.823991	52
BA_PE_DCLC_Large_DC_BoutMeanIntensity_mgs	feeding bouts	mean dark cycle large feeding bout intentity (mg-s)	212	0.479763	0.563874	0.621519	0.456336	0.609243	0.535904	0.451971	0.321374	0.491698	0.350063	0.446421	0.848396	0.411118	0.837377	0.363886	0.470112	0.763528	0.370153	0.677312	0.949726	0.33795	0.296885	0.33795	-0.233049	62
BA_PE_DCLC_Large_DC_BoutRatioIntensity_mgs	feeding bouts	mean dark cycle large feeding bout ratio intensity (mg-s)	213	0.456944	0.548849	0.612924	0.446337	0.549462	0.505521	0.413488	0.303588	0.512648	0.311586	0.44469	0.826461	0.413451	0.836528	0.308028	0.461192	0.73784	0.3626	0.677312	0.946794	0.301003	0.280032	0.301003	-0.26439	224
BA_PE_DCLC_Large_DC_BoutSlopeIntensity_mgs	feeding bouts	mean dark cycle large feeding bout slope intensity (mg-s)	214	0.452382	0.510494	0.669407	0.484688	0.424762	0.531194	0.358098	0.316626	0.569221	0.265056	0.445608	0.748744	0.433296	0.844656	0.247228	0.453703	0.569144	0.341571	0.677312	0.943881	0.51028	0.362889	0.51028	-0.174353	230
BA_PE_DCLC_Large_DC_BoutMeanSize_evtnum	feeding bouts	mean dark cycle large feeding bout mean size/event number	215	5.96806	3.37494	5.20209	1.71004	28.4342	2.46218	1.86932	1.27853	3.7614	3.02666	3.34094	1.3776	1.85469	3.10805	3.70048	3.62336	4.88184	5.11259	0.639549	0.931378	0.441412	0.333115	0.441412	0.822399	285
BA_PE_DCLC_Large_DC_BoutMeanSize_evtdur	feeding bouts	mean dark cycle large feeding bout mean size/event duration	216	42610.2	65594.9	36467.6	31033.4	72134.8	20508.8	29108.3	34355.4	55394.4	61878.5	65819.9	37857	37767.9	50672.4	91367.8	76472.4	102049	62752.7	0.989666	0.966013	0.046482	0.114689	0.046482	-0.622385	382
BA_PE_DCLC_Large_LC_MeanTotalBoutDur_ms	feeding bouts	mean total light cycle large feeding bout duration (ms)	217	1.85993e+06	344776	234397	1.83577e+06	1.24336e+06	2.00818e+06	2.6295e+06	3.54257e+06	1.2814e+06	2.10425e+06	165028	572874	9184.5	935487	687149	5803.31	9833.71	372851	0.000932	0.016242	0.001143	0.013518	0.001143	2.43151	408
BA_PE_DCLC_Large_LC_MeanTotalBoutIntake_mg	feeding bouts	mean total light cycle large feeding bout chow intake (mg)	218	766.768	195.484	112.508	781.26	625.782	1073.41	1240.03	997.758	631.768	671.63	72.6077	328.537	3.29761	827.711	200.111	2.77165	6.9494	121.886	0.005206	0.042869	0.002783	0.019745	0.002783	1.97174	368
BA_PE_DCLC_Large_LC_BoutRate_onperms (x 10^6)	feeding bouts	mean light cycle large feeding bout onsets (per ms)	219	1.26393	0.133153	0.195975	1.16119	0.187147	2.00817	1.99859	2.22105	0.979866	1.35946	0.035201	0.313375	0.033545	0.109463	0.354873	0.021029	0.037076	0.160664	0.000932	0.015641	0.001385	0.013554	0.001385	3.24676	370
BA_PE_DCLC_Large_LC_BoutRate_onperactms (x 10^6)	feeding bouts	mean light cycle large feeding bout onsets during ACTIVE states (per ms)	220	8.67951	6.30603	2.02576	9.63139	1.01676	11.9644	13.7289	11.3712	8.99405	10.7036	0.570226	3.84725	0.904189	2.04696	7.00551	3.87616	28.4427	3.75527	0.080264	0.308072	0.524609	0.369376	0.524609	0.460881	410
BA_PE_DCLC_Large_LC_BoutNumber	feeding bouts	mean light cycle large feeding bout number	221	51.0569	5.41008	7.92857	46.5	7.57143	80.9231	80.8571	89.8571	39.8182	55	1.41667	12.875	1.35714	4.42857	14.3571	0.846154	1.5	6.5	0.000932	0.015082	0.001397	0.013218	0.001397	3.23838	384
BA_PE_DCLC_Large_LC_BoutProbability	feeding bouts	mean light cycle probability for engaging in a large feeding bout	222	0.69091	0.657365	0.464435	0.735178	0.414062	0.830964	0.765382	0.72382	0.829545	0.763889	0.160377	0.605882	0.76	0.613861	0.736264	0.733333	0.954545	0.694656	0.252681	0.602324	0.738758	0.444118	0.738758	0.071802	385
BA_PE_DCLC_Large_LC_BoutPerCumIntake	feeding bouts	mean light cycle large feeding bouts per daily chow intake (#/mg)	223	95.4248	95.1714	89.7799	96.7543	92.5449	98.7667	96.313	94.8326	97.9558	96.4508	78.5945	94.3687	96.1676	98.9539	98.1332	97.4729	99.8852	97.7952	0.808858	0.969153	0.925406	0.499211	0.925406	0.003836	371
BA_PE_DCLC_Large_LC_BoutMeanDur_ms	feeding bouts	mean light cycle large feeding bout duration (ms)	224	50057.7	62203.6	29563.6	39478.9	164218	24815.9	32520.3	39424.4	32181.4	38259.1	116490	44495.1	6767.53	211239	47861.1	6858.45	6555.81	57361.7	0.677312	0.940986	0.690579	0.425984	0.690579	-0.313408	411
BA_PE_DCLC_Large_LC_BoutMeanSize_mg	feeding bouts	mean light cycle large feeding bout size (mg)	225	22.678	38.3376	14.1902	16.8013	82.6505	13.2645	15.3361	11.1038	15.8663	12.2115	51.2525	25.5175	2.42982	186.903	13.9381	3.27559	4.63293	18.7516	0.520435	0.810001	0.517646	0.366291	0.517646	-0.757464	325
BA_PE_DCLC_Large_LC_BoutMeanIntensity_mgs	feeding bouts	mean light cycle large feeding bout intensity (mg-s)	226	0.463674	0.516992	0.486867	0.44045	0.542946	0.635813	0.502532	0.289107	0.493073	0.318602	0.441732	0.523087	0.407934	0.907731	0.332073	0.501722	0.701942	0.319715	0.677312	0.938108	0.521778	0.368296	0.521778	-0.157032	351
BA_PE_DCLC_Large_LC_BoutRatioIntensity_mgs	feeding bouts	mean light cycle large feeding bout ratio intensity (mg-s)	227	0.438603	0.507463	0.479989	0.425576	0.503298	0.534517	0.471586	0.281648	0.493028	0.319178	0.439972	0.573489	0.359041	0.884792	0.291219	0.477599	0.706691	0.326902	0.677312	0.935248	0.399403	0.320144	0.399403	-0.210388	311
BA_PE_DCLC_Large_LC_BoutSlopeIntensity_mgs	feeding bouts	mean light cycle large feeding bout slope intensity (mg-s)	228	0.428654	0.521043	0.532975	0.402543	0.407587	0.367847	0.486964	0.294716	0.549433	0.387165	0.432842	0.803573	0.260214	0.82128	0.286437	0.444599	0.735214	0.384183	0.677312	0.932405	0.30665	0.281594	0.30665	-0.281589	507
BA_PE_DCLC_Large_LC_BoutMeanSize_evtnum	feeding bouts	mean light cycle large feeding bout mean size/event number	229	5.55208	4.42454	1.57658	1.40323	33.6509	1.65304	1.38869	1.21622	1.85388	1.67403	8.47059	1.63107	1.47368	15.0323	1.54229	2.36364	1.76191	3.12088	0.902564	0.997026	0.800142	0.466204	0.800142	0.3275	358
BA_PE_DCLC_Large_LC_BoutMeanSize_evtdur	feeding bouts	mean light cycle large feeding bout mean size/event duration	230	49692.4	61473.5	29483.5	39391.6	162284	24656.9	32453.2	39380.8	31999.2	37890.6	114339	44365.2	6641.95	208671	47769.9	6629.36	6443.43	56927.4	0.677312	0.92958	0.695496	0.428086	0.695496	-0.306937	533
BA_PE_DCLC_ActProb	feeding bouts	daily activity probability (all bout types)	231	0.398693	0.368908	0.421295	0.453019	0.429519	0.368683	0.458912	0.368696	0.485382	0.204039	0.429457	0.399568	0.437246	0.430897	0.37978	0.14457	0.360097	0.36965	0.220901	0.565246	0.528453	0.370245	0.528453	0.112017	536
BA_PE_DCLC_MeanFeedingCoeff_mgs	feeding bouts	daily mean feeding coefficient (all bouts	mg-s)	232	0.552266	0.572955	0.679491	0.61191	0.519622	0.546209	0.464249	0.447487	0.380891	0.768271	0.553174	0.60497	0.376538	0.371731	0.815484	0.940537	0.504937	0.416267	0.439239	0.771068	0.814479	0.465009	0.814479	-0.053057	282
BA_PE_DCLC_LC_BoutThresh_mg	feeding bouts	light cycle within-bout feeding threshold (mg)	233	6.69131	5.25368	5.62529	17.9733	4.58861	4.40085	17.7927	0.746572	2.17663	0.226537	4.91662	2.17663	4.13825	3.38863	6.71371	16.0832	0.563069	4.04931	0.399223	0.766153	0.643086	0.40914	0.643086	0.34896	239
BA_PE_DCLC_DC_BoutThresh_mg	feeding bouts	dark cycle within-bout feeding threshold (mg)	234	8.92579	4.69763	3.57058	5.79836	2.32846	3.57058	4.84039	2.6796	9.22781	39.3905	1.94773	1.95535	2.49886	1.94773	15.4335	2.17663	3.79367	7.82759	0.080264	0.305483	0.386738	0.315337	0.386738	0.926046	246
BA_PE_DCLC_DC_ActProb	feeding bouts	feedomg bouts: dark cycle activity probability (all bout types)	235	0.69199	0.621597	0.725605	0.7052	0.695752	0.613285	0.829352	0.679608	0.89299	0.394129	0.716123	0.615996	0.66408	0.715829	0.663845	0.229982	0.690795	0.676128	0.139316	0.426336	0.380374	0.313755	0.380374	0.154772	69
BA_PE_DCLC_LC_ActProb	feeding bouts	light cycle activity probability (all bout types)	236	0.085764	0.099235	0.096741	0.184061	0.145575	0.108946	0.061732	0.0371	0.050656	0.001304	0.120563	0.167846	0.195322	0.127009	0.081454	0.053476	0.005425	0.042784	0.713131	0.928116	0.673227	0.420769	0.673227	-0.21047	484
BA_PE_DCLC_Large_TotalDur_ms	feeding bouts	large feeding bout total duration (ms)	237	1.00978e+07	1.17378e+07	7.13517e+06	5.9892e+06	1.68899e+07	7.59682e+06	8.50104e+06	1.09878e+07	20310309	3.37229e+06	1.40842e+07	1.32524e+07	16789175	15272455	3.53662e+06	4.3958e+06	1.27096e+07	1.3862e+07	0.747319	0.934996	0.550946	0.375797	0.550946	-0.217117	442
BA_PE_DCLC_Large_TotalIntake_mg	feeding bouts	large feeding bout total chow intake (mg)	238	4454.49	5021.85	4342.16	3233.44	7136.54	3869.36	3779.55	4542.41	6244.59	2487.9	6248.2	6757.59	5019.27	4774.66	2777.96	3722.36	5861.66	5013.06	0.835897	0.970735	0.440361	0.333208	0.440361	-0.172956	207
BA_PE_DCLC_Large_Number	feeding bouts	total number of large feeding bouts	239	206.683	291.497	192.429	70.5714	567.857	151.455	125.583	287.929	223.5	34.1429	436.5	615.846	474.786	261.286	91	71.8571	164.846	215.857	0.835897	0.968252	0.36845	0.308402	0.36845	-0.49606	205
BA_PE_DCLC_Large_Probability	feeding bouts	daily probability of a large feeding bout	240	0.623315	0.740543	0.661754	0.544953	0.835874	0.63685	0.514159	0.858573	0.597023	0.337332	0.815507	0.855433	0.722657	0.814881	0.33106	0.82459	0.83062	0.729599	0.882751	0.987177	0.192428	0.223778	0.192428	-0.248623	191
BA_PE_DCLC_Large_PerCumIntake	feeding bouts	total percent cumulative food intake in large bouts	241	95.006	95.5183	97.4072	95.8293	98.1305	97.257	96.5368	99.0378	92.4831	83.3668	98.5348	98.6159	96.5089	98.8275	78.7607	99.5315	99.1219	94.2451	0.860684	0.972101	0.869381	0.484652	0.869381	-0.007758	193
BA_PE_DCLC_Large_Dur_ms	feeding bouts	large feeding bout average duration (ms)	242	62168.4	48619.3	37079.6	84867.2	29743.2	50159.1	67692.4	38161.5	90873.9	98770	32266.3	21519	35361.6	58451.2	38864	61174.2	77099.8	64218.4	0.164103	0.458788	0.267012	0.261259	0.267012	0.354651	280
BA_PE_DCLC_Large_Size_mg	feeding bouts	large feeding bout average size (mg)	243	31.6473	24.4055	22.565	45.818	12.5675	25.548	30.0959	15.7762	27.94	72.8675	14.3143	10.9729	10.5716	18.2737	30.527	51.8022	35.5584	23.224	0.252681	0.599171	0.410299	0.325204	0.410299	0.374873	555
BA_PE_DCLC_Large_MeanIntensity_mgs	feeding bouts	large feeding bout mean feeding intensity (mgs)	244	0.518683	0.518172	0.615971	0.60213	0.459171	0.492059	0.446368	0.411103	0.361842	0.760822	0.454644	0.549032	0.315267	0.34344	0.80237	0.841712	0.470274	0.368635	0.399223	0.762921	0.995302	0.520107	0.995302	0.001423	558
BA_PE_DCLC_Large_RatioIntensity_mgs	feeding bouts	large feeding bout ratio intensity (mgs)	245	0.49794	0.502532	0.608557	0.539878	0.422533	0.509339	0.444598	0.413405	0.307459	0.737749	0.443631	0.509915	0.298959	0.312632	0.785484	0.846799	0.461199	0.36164	0.439239	0.768091	0.958691	0.509419	0.958691	-0.013245	15
BA_PE_DCLC_Large_Rate_onperms (x 10^6)	feeding bouts	large feeding bout onset rate (bouts/ms)	246	2.4721	3.49123	2.30162	0.844098	6.79209	1.80761	1.50589	3.44389	2.67326	0.408379	5.24671	7.38057	5.67887	3.12521	1.08034	0.859476	1.97679	2.58185	0.835897	0.965782	0.367093	0.310009	0.367093	-0.497995	27
BA_PE_DCLC_Large_Rate_onperactms (x 10^6)	feeding bouts	large feeding bout rate per active state (bout/ms)	247	6.02172	9.02412	5.4632	1.86327	15.8132	4.90287	3.28143	9.34072	5.50755	2.00148	12.2171	18.4714	12.9878	7.25281	2.84466	5.94506	5.48961	6.98457	0.947552	0.988839	0.238045	0.244731	0.238045	-0.583611	53
BA_PE_DCLC_Large_ActProb (x 10^6)	feeding bouts	probability of a large bout during active state	248	6.02172	9.02412	5.4632	1.86327	15.8132	4.90287	3.28143	9.34072	5.50755	2.00148	12.2171	18.4714	12.9878	7.25281	2.84466	5.94506	5.48961	6.98457	0.947552	0.986566	0.238045	0.243847	0.238045	-0.583611	63
BA_PE_DCLC_Small_MeanTotalBoutDur_ms	feeding bouts	mean small feeding bout duration (ms)	249	288107	667349	199237	233411	294900	206638	351219	611752	223475	184225	330966	1.36249e+06	113768	22328.9	1.63291e+06	115073	709457	1.05179e+06	0.747319	0.93242	0.11474	0.179876	0.11474	-1.21183	106
BA_PE_DCLC_Small_MeanTotalBoutIntake_mg	feeding bouts	mean small feeding bout total food intake (mg)	250	115.92	288.543	115.581	92.9087	140.727	94.8422	135.961	181.566	109.13	56.6468	135.591	749.127	44.1338	17.5196	507.554	51.9267	496.381	306.11	0.713131	0.925457	0.096599	0.169199	0.096599	-1.31565	265
BA_PE_DCLC_Small_BoutRate_onperms (x 10^6)	feeding bouts	small feeding bout onset rate (bouts/ms)	251	1.19617	1.04033	1.17644	1.18697	0.704839	1.2473	1.33364	2.17945	1.03075	0.709965	1.42295	2.18295	0.567289	0.182831	1.80439	0.403107	0.802235	0.956872	0.286869	0.646397	0.60866	0.397945	0.60866	0.201385	267
BA_PE_DCLC_Small_BoutRate_onperactms (x 10^6)	feeding bouts	small feeding bout rate per active state (bouts/ms)	252	2.84583	2.87615	2.79244	2.76389	1.55587	3.12163	3.10496	4.98449	2.79576	1.64765	3.1007	5.74793	1.53864	1.26466	3.71746	1.11944	3.93177	2.58859	0.399223	0.759715	0.964806	0.51171	0.964806	-0.015286	253
BA_PE_DCLC_Small_BoutNumber	feeding bouts	number of small feeding bouts	253	99.9435	87.1	98.3571	98.75	58.9286	104.077	111.5	182.214	86.3636	59.3571	118.667	183.875	47.4286	15.2857	150.857	33.6154	67.0714	80	0.286869	0.643197	0.614981	0.401153	0.614981	0.19844	251
BA_PE_DCLC_Small_BoutProbability	feeding bouts	daily probability of a small feeding bout	254	0.264011	0.37213	0.338246	0.184493	0.455047	0.144567	0.164126	0.277343	0.36315	0.185119	0.485841	0.66894	0.141427	0.17541	0.402977	0.16938	0.662668	0.270401	0.779099	0.958863	0.231586	0.245197	0.231586	-0.495208	90
BA_PE_DCLC_Small_BoutPerCumIntake	feeding bouts	total percent cumulative food intake in small bouts	255	2.36111	7.11453	2.59281	1.46518	4.17073	1.38407	1.86953	3.49109	2.743	1.1725	3.46324	21.2393	0.962245	0.468455	7.51694	0.878091	16.6332	5.75485	0.747319	0.929859	0.110001	0.174375	0.110001	-1.5913	511
BA_PE_DCLC_Small_BoutMeanDur_ms	feeding bouts	small feeding bout mean duration (ms)	256	2947.21	6503.86	2025.64	2363.66	5004.37	1985.43	3149.94	3357.32	2587.6	3103.67	2789.04	7409.89	2398.72	1460.77	10824.2	3423.23	10577.6	13147.4	0.93481	0.991534	0.049036	0.118923	0.049036	-1.14195	513
BA_PE_DCLC_Small_BoutMeanSize_mg	feeding bouts	small feeding bout mean size (mg)	257	1.23114	2.92872	1.17511	0.940847	2.3881	0.91127	1.21938	0.996441	1.26361	0.954339	1.14262	4.07411	0.930533	1.14614	3.36447	1.54473	7.40079	3.82638	0.958508	0.98888	0.053325	0.116392	0.053325	-1.25028	500
BA_PE_DCLC_Small_BoutMeanIntensity_mgs	feeding bouts	small feeding bout mean feeding intensity (mgs)	258	0.475654	0.552541	0.630218	0.436252	0.560791	0.523289	0.450465	0.345839	0.50882	0.349561	0.433847	0.691192		0.805273	0.357428		0.700769	0.326734			0.367767	0.309657	0.367767		502
BA_PE_DCLC_Small_BoutRatioIntensity_mgs	feeding bouts	small feeding bout ratio intensity (mgs)	259	0.424259	0.485603	0.580117	0.398047	0.477203	0.458978	0.387113	0.296796	0.488332	0.307487	0.409682	0.54982	0.387928	0.784616	0.310828	0.451249	0.699664	0.291037	0.677312	0.926771	0.407205	0.323655	0.407205	-0.194832	432
BA_PE_DCLC_Small_BoutSlopeIntensity_mgs	feeding bouts	small feeding bout slope intensity (mgs)	260	0.337773	0.43901	0.474432	0.320624	0.39277	0.295473	0.316163	0.225433	0.424868	0.252425	0.397925	0.452863	0.332112	0.776992	0.257802	0.376852	0.662714	0.25482	0.882751	0.984746	0.188244	0.219812	0.188244	-0.378198	474
BA_PE_DCLC_Small_BoutMeanSize_evtnum	feeding bouts	small feeding bout size per event number	261	1.59109	1.646	1.62745	1.2692	2.82303	1.40724	1.33056	1.27323	1.48421	1.51384	1.41292	1.21482	1.56325	1.70094	1.40672	2.12128	1.82215	1.92589	0.835897	0.963324	0.798185	0.466021	0.798185	-0.048942	472
BA_PE_DCLC_Small_BoutMeanSize_evtdur	feeding bouts	small feeding bout size per event duration	262	2809.32	6311.07	1881.74	2280.2	4634.39	1867.9	3093.19	3312.94	2425.71	2978.51	2551.76	7371.94	2251.23	1324.15	10689.8	3178.62	10293.7	12827.4	0.902564	0.9946	0.050341	0.120037	0.050341	-1.16766	430
BA_PE_DCLC_Small_DC_MeanTotalBoutDur_ms	feeding bouts	mean total dark cycle small feeding bout duration (ms)	263	210060	652674	175968	170669	195809	179701	234435	423028	197272	103594	284841	1.32317e+06	113311	11748.1	1.6204e+06	114924	709448	1.04354e+06	0.835897	0.960879	0.064717	0.133068	0.064717	-1.63556	463
BA_PE_DCLC_Small_DC_MeanTotalBoutIntake_mg	feeding bouts	mean total dark cycle small feeding bout chow intake (mg)	264	85.5995	281.681	102.773	66.7005	90.3165	81.4387	88.4906	127.198	95.9458	31.9324	115.816	729.522	44.0024	8.76934	503.747	51.8548	496.373	303.362	0.835897	0.958447	0.05976	0.124684	0.05976	-1.71839	421
BA_PE_DCLC_Small_DC_BoutRate_onperms (x 10^6)	feeding bouts	mean dark cycle small feeding bout onsets (per ms)	265	1.91845	1.93926	2.06761	1.90035	1.1174	2.03074	2.00967	3.42835	1.81182	0.981658	2.57822	4.06744	1.08926	0.289697	3.37704	0.771836	1.55277	1.78784	0.322688	0.699277	0.969333	0.510296	0.969333	-0.015568	419
BA_PE_DCLC_Small_DC_BoutRate_onperactms (x 10^6)	feeding bouts	mean dark cycle small feeding bout onsets during ACTIVE states (per ms)	266	2.84513	2.94766	2.84949	2.65366	1.58452	3.29667	2.88848	5.16256	2.95429	1.37136	3.10871	6.1271	1.60278	1.25965	3.78172	1.11732	3.93976	2.64424	0.520435	0.807227	0.889303	0.490935	0.889303	-0.051075	461
BA_PE_DCLC_Small_DC_BoutNumber	feeding bouts	mean dark cycle small feeding bout number	267	82.7782	83.6769	89.2143	82	48.2143	87.6154	86.7143	147.929	78.1818	42.3571	111.25	175.5	47	12.5	145.714	33.3077	67	77.1429	0.322688	0.695947	0.969313	0.511234	0.969313	-0.015577	67
BA_PE_DCLC_Small_DC_BoutProbability	feeding bouts	mean dark cycle probability for engaging in a small feeding bout	268	0.260615	0.372865	0.325939	0.173729	0.433526	0.140739	0.151145	0.277614	0.411877	0.170353	0.472566	0.691966	0.140899	0.15639	0.410628	0.168811	0.672401	0.26926	0.779099	0.956265	0.233629	0.244621	0.233629	-0.516732	68
BA_PE_DCLC_Small_DC_BoutPerCumIntake	feeding bouts	mean dark cycle small feeding bouts per daily chow intake (#/mg)	269	2.06657	7.29029	2.37219	1.20536	3.34757	1.41249	1.47854	3.06597	2.8782	0.772253	3.02963	22.9486	0.960098	0.302035	7.69288	0.877297	16.6718	5.84003	0.808858	0.966596	0.099266	0.165687	0.099266	-1.81874	13
BA_PE_DCLC_Small_DC_BoutMeanDur_ms	feeding bouts	mean dark cycle small feeding bout duration (ms)	270	2587.28	6517.19	1972.42	2081.33	4061.23	2051.03	2703.53	2859.68	2523.25	2445.74	2560.37	7539.45	2410.88	939.846	11120.4	3450.37	10588.8	13527.4	0.947552	0.984303	0.037699	0.100916	0.037699	-1.33282	14
BA_PE_DCLC_Small_DC_BoutMeanSize_mg	feeding bouts	mean dark cycle small feeding bout size (mg)	271	1.0787	2.89882	1.15198	0.813421	1.87323	0.929503	1.02049	0.859863	1.22721	0.753885	1.04104	4.15682	0.936222	0.701547	3.45709	1.55684	7.40856	3.93248	0.958508	0.986632	0.04464	0.111111	0.04464	-1.42618	58
BA_PE_DCLC_Small_DC_BoutMeanIntensity_mgs	feeding bouts	mean dark cycle small feeding bout intentity (mg-s)	272	0.476502	0.550027	0.632319	0.429171	0.566786	0.521713	0.448073	0.350846	0.507633	0.355477	0.433117	0.692498		0.7886	0.359045		0.700546	0.326353			0.381074	0.312515	0.381074		300
BA_PE_DCLC_Small_DC_BoutRatioIntensity_mgs	feeding bouts	mean dark cycle small feeding bout ratio intensity (mg-s)	273	0.420257	0.480647	0.584044	0.390818	0.461247	0.453189	0.377463	0.300685	0.486362	0.308244	0.406597	0.551342	0.388332	0.746449	0.310878	0.45121	0.699661	0.290705	0.677312	0.92398	0.396459	0.318685	0.396459	-0.193706	293
BA_PE_DCLC_Small_DC_BoutSlopeIntensity_mgs	feeding bouts	mean dark cycle small feeding bout slope intensity (mg-s)	274	0.315794	0.422306	0.472207	0.30083	0.301522	0.286463	0.296035	0.216569	0.421871	0.230856	0.37666	0.453241	0.331658	0.668343	0.256459	0.375897	0.662699	0.253489	0.919736	0.99655	0.127617	0.186657	0.127617	-0.419304	147
BA_PE_DCLC_Small_DC_BoutMeanSize_evtnum	feeding bouts	mean dark cycle small feeding bout mean size/event number	275	1.58369	1.63843	1.65092	1.27236	2.65926	1.44425	1.30972	1.28682	1.51163	1.53457	1.40225	1.20869	1.56231	1.67429	1.40245	2.13164	1.82303	1.90278	0.808858	0.964053	0.781517	0.460075	0.781517	-0.049022	229
BA_PE_DCLC_Small_DC_BoutMeanSize_evtdur	feeding bouts	mean dark cycle small feeding bout mean size/event duration	276	2443.1	6323.95	1818.9	1993.43	3689.77	1921.69	2650.28	2813.57	2348.48	2308.65	2323.55	7502.03	2264.35	810.777	10983.5	3203.5	10304.6	13199.3	0.93481	0.989217	0.038386	0.101794	0.038386	-1.37211	201
BA_PE_DCLC_Small_LC_MeanTotalBoutDur_ms	feeding bouts	mean total light cycle small feeding bout duration (ms)	277	78047.3	14674.7	23268.2	62742.3	99091	26936.4	116784	188724	26202.4	80630.5	46124.7	39319.9	456.643	10580.9	12506.2	149.231	8.78571	8251.64	0.002331	0.029326	0.009589	0.04186	0.009589	2.41101	215
BA_PE_DCLC_Small_LC_MeanTotalBoutIntake_mg	feeding bouts	mean total light cycle small feeding bout chow intake (mg)	278	30.3208	6.86202	12.8073	26.2081	50.4107	13.4035	47.4707	54.3675	13.1839	24.7145	19.775	19.6049	0.131415	8.75031	3.80681	0.07186	0.007987	2.74788	0.002331	0.028533	0.004548	0.026886	0.004548	2.1436	541
BA_PE_DCLC_Small_LC_BoutRate_onperms (x 10^6)	feeding bouts	mean light cycle small feeding bout onsets (per ms)	279	0.424905	0.084342	0.225989	0.418279	0.264831	0.408506	0.612641	0.847458	0.201342	0.420198	0.184288	0.203846	0.010593	0.068856	0.127119	0.007647	0.001766	0.070621	0.000155	0.008798	0.000949	0.014168	0.000949	2.33282	544
BA_PE_DCLC_Small_LC_BoutRate_onperactms (x 10^6)	feeding bouts	mean light cycle small feeding bout onsets during ACTIVE states (per ms)	280	2.92271	1.74813	2.33601	3.46937	1.43882	2.43381	4.20842	4.33878	1.84809	3.3084	2.9853	2.50258	0.285533	1.2876	2.50943	1.40951	1.35441	1.65067	0.024942	0.150618	0.030565	0.092265	0.030565	0.741495	270
BA_PE_DCLC_Small_LC_BoutNumber	feeding bouts	mean light cycle small feeding bout number	281	17.1652	3.42313	9.14286	16.75	10.7143	16.4615	24.7857	34.2857	8.18182	17	7.41667	8.375	0.428571	2.78571	5.14286	0.307692	0.071429	2.85714	0.000155	0.00782	0.000972	0.013795	0.000972	2.3261	276
BA_PE_DCLC_Small_LC_BoutProbability	feeding bouts	mean light cycle probability for engaging in a small feeding bout	282	0.30909	0.342635	0.535565	0.264822	0.585938	0.169036	0.234618	0.27618	0.170455	0.236111	0.839623	0.394118	0.24	0.386139	0.263736	0.266667	0.045455	0.305344	0.779099	0.95368	0.738758	0.443179	0.738758	-0.148643	108
BA_PE_DCLC_Small_LC_BoutPerCumIntake	feeding bouts	mean light cycle small feeding bouts per daily chow intake (#/mg)	283	4.57524	4.82861	10.2201	3.24572	7.45508	1.23329	3.68703	5.16739	2.04417	3.54917	21.4055	5.63129	3.83243	1.04611	1.86684	2.52714	0.114794	2.20477	0.220901	0.56207	0.925406	0.498264	0.925406	-0.077761	92
BA_PE_DCLC_Small_LC_BoutMeanDur_ms	feeding bouts	mean light cycle small feeding bout duration (ms)	284	4417.16	2713.2	2544.96	3745.81	9248.49	1636.32	4711.73	5504.45	3202.51	4742.97	6219.06	4694.91	1065.5	3798.26	2431.76	485	123	2888.07	0.080264	0.302937	0.149152	0.199632	0.149152	0.703125	128
BA_PE_DCLC_Small_LC_BoutMeanSize_mg	feeding bouts	mean light cycle small feeding bout size (mg)	285	1.88135	1.31278	1.4008	1.56466	4.705	0.81423	1.91524	1.58572	1.61136	1.45379	2.66629	2.34088	0.306634	3.14114	0.740213	0.233543	0.111814	0.961759	0.164103	0.455974	0.358582	0.305549	0.358582	0.51914	96
BA_PE_DCLC_Small_LC_BoutMeanIntensity_mgs	feeding bouts	mean light cycle small feeding bout intensity (mg-s)	286	0.473021	0.546036	0.60972	0.470913	0.533812	0.531672	0.458832	0.324236	0.520163	0.334819	0.444794	0.663826	0.317073	0.880091	0.31161	0.504802	0.909055	0.33704	0.520435	0.804472	0.447938	0.33273	0.447938	-0.207093	112
BA_PE_DCLC_Small_LC_BoutRatioIntensity_mgs	feeding bouts	mean light cycle small feeding bout ratio intensity (mg-s)	287	0.434837	0.508762	0.550421	0.417711	0.508732	0.497598	0.406484	0.288079	0.503156	0.306515	0.428729	0.4986	0.287785	0.826994	0.304393	0.481533	0.909055	0.33301	0.520435	0.801736	0.426763	0.33086	0.426763	-0.226518	124
BA_PE_DCLC_Small_LC_BoutSlopeIntensity_mgs	feeding bouts	mean light cycle small feeding bout slope intensity (mg-s)	288	0.352361	0.401945	0.484945	0.313303	0.441248	0.363853	0.308327	0.222752	0.432918	0.251537	0.425784	0.375931	0.214865	0.761972	0.261102	0.461414		0.312545			0.509806	0.363463	0.509806		123
BA_PE_DCLC_Small_LC_BoutMeanSize_evtnum	feeding bouts	mean light cycle small feeding bout mean size/event number	289	1.59061	1.56016	1.39844	1.25373	3.56	1.21028	1.40346	1.21458	1.22222	1.46219	1.57303	1.34328	1.66667	1.82051	1.52778	1	1	2.55	0.779099	0.95111	0.928586	0.499029	0.928586	0.027889	247
BA_PE_DCLC_Small_LC_BoutMeanSize_evtdur	feeding bouts	mean light cycle small feeding bout mean size/event duration	290	4320.91	2602.79	2494.95	3684.08	8885.19	1581.6	4642.75	5467.5	3163.67	4647.55	5974.91	4645.93	812	3627.77	2366.75	485	123	2787	0.080264	0.300434	0.134374	0.194534	0.134374	0.731274	248
BA_PE_DCLC_Small_TotalDur_ms	feeding bouts	small feeding bout total duration (ms)	291	481991	473464	199237	294900	351219	223475	330966	113768	1.63291e+06	709457	233411	206638	611752	184225	1.36249e+06	22328.9	115073	1.05179e+06	0.322688	0.692649	0.972971	0.511262	0.972971	0.025751	525
BA_PE_DCLC_Small_TotalIntake_mg	feeding bouts	small feeding bout total intake (mg)	292	210.632	193.831	115.581	140.727	135.961	109.13	135.591	44.1338	507.554	496.381	92.9087	94.8422	181.566	56.6468	749.127	17.5196	51.9267	306.11	0.220901	0.55893	0.877748	0.486449	0.877748	0.119929	482
BA_PE_DCLC_Small_Number	feeding bouts	number of small feeding bouts	293	92.3966	94.6468	98.3571	58.9286	111.5	86.3636	118.667	47.4286	150.857	67.0714	98.75	104.077	182.214	59.3571	183.875	15.2857	33.6154	80	0.479565	0.807434	0.930099	0.498898	0.930099	-0.034713	9
BA_PE_DCLC_Small_Probability	feeding bouts	probability for small feeding bouts (DC and LC)	294	0.376685	0.259457	0.338246	0.455047	0.164126	0.36315	0.485841	0.141427	0.402977	0.662668	0.184493	0.144567	0.277343	0.185119	0.66894	0.17541	0.16938	0.270401	0.139316	0.423475	0.192428	0.222864	0.192428	0.537866	206
BA_PE_DCLC_Small_PerCumIntake	feeding bouts	total percent cumulative food intake in small feeding bouts	295	4.99396	4.48169	2.59281	4.17073	1.86953	2.743	3.46324	0.962245	7.51694	16.6332	1.46518	1.38407	3.49109	1.1725	21.2393	0.468455	0.878091	5.75485	0.164103	0.453193	0.869381	0.485606	0.869381	0.156141	192
BA_PE_DCLC_Small_Dur_ms	feeding bouts	small feeding bout duration (ms)	296	4919.64	4531.42	2025.64	5004.37	3149.94	2587.6	2789.04	2398.72	10824.2	10577.6	2363.66	1985.43	3357.32	3103.67	7409.89	1460.77	3423.23	13147.4	0.399223	0.756536	0.84117	0.474519	0.84117	0.11859	189
BA_PE_DCLC_Small_Size_mg	feeding bouts	small feeding bout size (mg)	297	2.36058	1.79928	1.17511	2.3881	1.21938	1.26361	1.14262	0.930533	3.36447	7.40079	0.940847	0.91127	0.996441	0.954339	4.07411	1.14614	1.54473	3.82638	0.220901	0.555825	0.547847	0.376398	0.547847	0.391717	203
BA_PE_DCLC_Small_MeanIntensity_mgs	feeding bouts	small bout mean feeding intensity (mgs)	298	0.520334	0.496877	0.630218	0.560791	0.450465	0.50882	0.433847		0.357428	0.700769	0.436252	0.523289	0.345839	0.349561	0.691192	0.805273		0.326734			0.784686	0.459084	0.784686		32
BA_PE_DCLC_Small_RatioIntensity_mgs	feeding bouts	small bout mean feeding ratio intensity (mgs)	299	0.467608	0.442254	0.580117	0.477203	0.387113	0.488332	0.409682	0.387928	0.310828	0.699664	0.398047	0.458978	0.296796	0.307487	0.54982	0.784616	0.451249	0.291037	0.252681	0.59605	0.734644	0.442582	0.734644	0.080426	20
BA_PE_DCLC_Small_Rate_onperms (x 10^6)	feeding bouts	small feeding bout onset rate (bouts/ms)	300	1.10532	1.13118	1.17644	0.704839	1.33364	1.03075	1.42295	0.567289	1.80439	0.802235	1.18697	1.2473	2.17945	0.709965	2.18295	0.182831	0.403107	0.956872	0.479565	0.804444	0.932603	0.499297	0.932603	-0.03337	107
BA_PE_DCLC_Small_Rate_onperactms (x 10^6)	feeding bouts	small feeding bout onset rate within active states (bouts/ms)	301	2.8172	2.90478	2.79244	1.55587	3.10496	2.79576	3.1007	1.53864	3.71746	3.93177	2.76389	3.12163	4.98449	1.64765	5.74793	1.26466	1.11944	2.58859	0.360451	0.732071	0.898531	0.493151	0.898531	-0.044169	105
BA_PE_DCLC_Small_ActProb (x 10^6)	feeding bouts	probability of small feeding bout	302	2.8172	2.90478	2.79244	1.55587	3.10496	2.79576	3.1007	1.53864	3.71746	3.93177	2.76389	3.12163	4.98449	1.64765	5.74793	1.26466	1.11944	2.58859	0.360451	0.728803	0.898531	0.492199	0.898531	-0.044169	449
BA_LE_DCLC_Large_MeanTotalBoutDur_ms	drinking bouts	mean total dark cycle large drinking bout duration (ms)	303	1.02795e+06	427061	589540	706043	3.75307e+06	619912	636097	578463	512276	828196	284816	300591	388479	518178	485783	668887	286996	482758	0.002331	0.027782	0.149231	0.198801	0.149231	1.26726	427
BA_LE_DCLC_Large_MeanTotalBoutIntake_mg	drinking bouts	mean total dark cycle large drinking bout water intake (mg)	304	3485.16	3860.44	3361.53	3445.98	1159.96	4584.78	4001.24	3823.23	3625	3879.55	3354.24	3506.78	3299.84	4815.49	4773.48	4303.23	2538.68	4291.82	0.677312	0.921205	0.42652	0.332488	0.42652	-0.147542	438
BA_LE_DCLC_Large_BoutRate_onperms (x 10^6)	drinking bouts	mean total large drinking bout onsets (per ms)	305	0.858535	0.572388	1.02608	1.08079	1.40541	0.64716	0.816759	0.844952	0.38843	0.658704	0.544597	0.509008	0.558745	0.33576	0.879981	0.839421	0.275955	0.635637	0.024942	0.148636	0.050608	0.116748	0.050608	0.584884	4
BA_LE_DCLC_Large_BoutRate_onperactms (x 10^6)	drinking bouts	mean total large drinking bout onsets during ACTIVE states (per ms)	306	2.0113	1.69763	2.43552	2.51665	3.10231	1.61965	1.90157	1.93244	1.05356	1.52868	1.18671	1.34027	1.51546	2.32247	1.81297	2.3311	1.35246	1.71956	0.117249	0.37931	0.276347	0.267623	0.276347	0.244607	346
BA_LE_DCLC_Large_BoutNumber	drinking bouts	mean total large drinking bout number	307	71.7185	47.8579	85.7857	89.9167	117.5	54	68.2857	70.6429	32.5455	55.0714	45.4167	42.875	46.7143	28.0714	73.5714	70	23.0714	53.1429	0.024942	0.146706	0.050723	0.114227	0.050723	0.583588	304
BA_LE_DCLC_Large_BoutProbability	drinking bouts	mean total probability for engaging in a large drinking bout	308	0.847697	0.928748	0.952419	0.949824	0.647128	0.866667	0.928155	0.915741	0.892768	0.628874	0.925297	0.799534	0.983459	0.975186	0.981888	0.951883	0.887363	0.925373	0.93481	0.986911	0.139587	0.194156	0.139587	-0.131738	5
BA_LE_DCLC_Large_BoutPerCumIntake	drinking bouts	mean total large drinking bouts per daily water intake (#/mg)	309	98.7848	99.5222	99.8121	99.7149	97.1354	98.9741	99.6219	99.0413	98.88	97.0986	99.3072	99.2894	99.9736	99.7808	99.8163	99.4141	99.1072	99.4894	0.958508	0.984395	0.086151	0.160825	0.086151	-0.01073	318
BA_LE_DCLC_Large_BoutMeanDur_ms	drinking bouts	mean total large drinking bout duration (ms)	310	13303.5	9717.42	6872.24	7852.19	31941.1	11479.9	9315.23	8188.56	15740.3	15038.6	6271.17	7010.87	8316.06	18459.3	6602.88	9555.53	12439.5	9084.15	0.191142	0.518385	0.287044	0.269699	0.287044	0.453161	222
BA_LE_DCLC_Large_BoutMeanSize_mg	drinking bouts	mean total large drinking bout size (mg)	311	58.3537	89.3726	39.1852	38.3242	9.87199	84.9034	58.5956	54.1205	111.383	70.4458	73.8548	81.7907	70.6389	171.544	64.8822	61.4747	110.036	80.76	0.967521	0.982512	0.088544	0.162093	0.088544	-0.61501	523
BA_LE_DCLC_Large_BoutMeanIntensity_mgs	drinking bouts	mean total large drinking bout intentity (mg-s)	312	6.73585	10.031	7.57847	5.88932	0.397653	8.30761	7.69613	8.08117	8.53038	7.40608	12.5201	12.0643	9.45136	10.0911	10.2919	6.98678	9.14579	9.69663	0.998524	0.946112	0.011217	0.046128	0.011217	-0.574533	437
BA_LE_DCLC_Large_BoutRatioIntensity_mgs	drinking bouts	mean total large drinking bout ratio intensity (mg-s)	313	5.36847	9.40327	5.70195	4.88069	0.309069	7.39586	6.2903	6.60928	7.07626	4.68434	11.7769	11.6663	8.49427	9.29313	9.82636	6.43341	8.84569	8.8902	0.999689	0.933545	0.001318	0.014381	0.001318	-0.808652	426
BA_LE_DCLC_Large_BoutSlopeIntensity_mgs	drinking bouts	mean total large drinking bout slope intensity (mg-s)	314	3.32227	7.00914	4.16134	3.85226	0.287057	4.15399	4.71312	4.17484	4.87252	0.363021	8.32026	9.54072	6.12314	6.00028	8.79487	4.43537	7.39871	5.45978	0.999845	0.926053	0.001255	0.014248	0.001255	-1.07707	451
BA_LE_DCLC_Large_BoutMeanSize_evtnum	drinking bouts	mean total large drinking bout mean size/event number	315	72.0919	74.8902	38.06	49.988	134.853	76.6282	51.6611	46.9565	86.5698	92.0182	48.3596	52.8805	62.2095	136.565	55.3621	74.0033	104.195	65.547	0.713131	0.922813	0.860789	0.482707	0.860789	-0.054941	453
BA_LE_DCLC_Large_BoutMeanSize_evtdur	drinking bouts	mean total large drinking bout mean size/event duration	316	4767.85	3085.8	1934.15	2451.19	15465.2	3460.57	2318.75	2242.92	3871.47	6398.56	2158.37	2261.7	2460.09	5523.37	2179.72	3006.43	4360.32	2736.41	0.360451	0.725564	0.330389	0.291143	0.330389	0.627693	420
BA_LE_DCLC_Large_DC_MeanTotalBoutDur_ms	drinking bouts	mean dark cycle light cycle large drinking bout duration (ms)	317	803087	409318	543815	593629	2.70236e+06	510811	509974	466899	457218	639987	280788	276094	387263	425739	466023	668887	286996	482758	0.010334	0.072007	0.176015	0.211629	0.176015	0.972333	462
BA_LE_DCLC_Large_DC_MeanTotalBoutIntake_mg	drinking bouts	mean dark cycle light cycle large drinking bout water intake (mg)	318	2956.16	3704.71	3110.29	2933.29	852.124	3907.74	3250.51	3068.09	3306.96	3220.25	3313.34	3263.19	3287.79	4042.23	4597.42	4303.23	2538.68	4291.82	0.985936	0.977113	0.085158	0.162173	0.085158	-0.325639	473
BA_LE_DCLC_Large_DC_BoutRate_onperms (x 10^6)	drinking bouts	mean dark cycle large drinking bout onsets (per ms)	319	1.45441	1.08758	1.90207	1.89455	2.21163	1.10362	1.38889	1.36075	0.699448	1.07436	1.04287	0.950229	1.08098	0.579393	1.65872	1.6221	0.534697	1.23162	0.06519	0.283898	0.137437	0.19597	0.137437	0.419319	431
BA_LE_DCLC_Large_DC_BoutRate_onperactms (x 10^6)	drinking bouts	mean dark cycle large drinking bout onsets during ACTIVE states (per ms)	320	2.11017	1.77283	2.62135	2.64557	3.13617	1.79161	1.99624	2.04907	1.14049	1.50086	1.25746	1.4314	1.5906	2.5193	1.85749	2.34817	1.35666	1.82159	0.139316	0.420652	0.25467	0.252667	0.25467	0.251304	512
BA_LE_DCLC_Large_DC_BoutNumber	drinking bouts	mean dark cycle large drinking bout number	321	62.7559	46.9286	82.0714	81.75	95.4286	47.6154	59.9286	58.7143	30.1818	46.3571	45	41	46.6429	25	71.5714	70	23.0714	53.1429	0.06519	0.281194	0.13748	0.195051	0.13748	0.419285	501
BA_LE_DCLC_Large_DC_BoutProbability	drinking bouts	mean dark cycle probability for engaging in a large drinking bout	322	0.855842	0.929217	0.955907	0.962709	0.648229	0.868163	0.941639	0.923596	0.912088	0.634409	0.926244	0.796117	0.983434	0.972222	0.991098	0.951883	0.887363	0.925373	0.919736	0.994171	0.188104	0.220557	0.188104	-0.11867	7
BA_LE_DCLC_Large_DC_BoutPerCumIntake	drinking bouts	mean dark cycle large drinking bouts per daily water intake (#/mg)	323	99.0196	99.5322	99.8734	99.9165	97.7065	99.0072	99.773	99.2736	99.6891	96.9175	99.303	99.249	99.9736	99.739	99.9827	99.4141	99.1072	99.4894	0.779099	0.948553	0.234311	0.243538	0.234311	-0.00745	8
BA_LE_DCLC_Large_DC_BoutMeanDur_ms	drinking bouts	mean dark cycle large drinking bout duration (ms)	324	12293.7	9487.06	6626.12	7261.52	28318.2	10727.9	8509.7	7952.06	15148.8	13805.6	6239.73	6733.99	8302.72	17029.6	6511.29	9555.53	12439.5	9084.15	0.220901	0.552754	0.341223	0.297002	0.341223	0.37389	499
BA_LE_DCLC_Large_DC_BoutMeanSize_mg	drinking bouts	mean dark cycle large drinking bout size (mg)	325	56.2882	87.7379	37.8973	35.8812	8.92945	82.0688	54.2397	52.2547	109.568	69.4662	73.6297	79.5901	70.4887	161.689	64.2354	61.4747	110.036	80.76	0.975058	0.981364	0.071045	0.140974	0.071045	-0.640369	510
BA_LE_DCLC_Large_DC_BoutMeanIntensity_mgs	drinking bouts	mean dark cycle large drinking bout intensity (mg-s)	326	6.81627	10.0513	7.63309	5.96701	0.407442	8.42454	7.80555	8.13652	8.6632	7.49283	12.5365	12.1395	9.45066	10.1272	10.3275	6.98678	9.14579	9.69663	0.998524	0.944137	0.013254	0.050821	0.013254	-0.560331	57
BA_LE_DCLC_Large_DC_BoutRatioIntensity_mgs	drinking bouts	mean dark cycle large drinking bout ratio intensity (mg-s)	327	5.47946	9.45478	5.71938	4.94128	0.315326	7.65006	6.37387	6.57121	7.23278	5.03175	11.8001	11.8192	8.48983	9.49462	9.86523	6.43341	8.84569	8.8902	0.999689	0.931624	0.00169	0.015468	0.00169	-0.787012	48
BA_LE_DCLC_Large_DC_BoutSlopeIntensity_mgs	drinking bouts	mean dark cycle large drinking bout slope intensity (mg-s)	328	3.41249	7.06273	4.12594	3.88455	0.303211	4.80798	4.56954	4.02419	5.24413	0.340375	8.31787	10.0105	6.10112	5.9234	8.85517	4.43537	7.39871	5.45978	0.999689	0.929711	0.002017	0.017888	0.002017	-1.0494	47
BA_LE_DCLC_Large_DC_BoutMeanSize_evtnum	drinking bouts	mean dark cycle large drinking bout mean size/event number	329	67.5217	73.4863	36.8338	46.8226	117.862	73.9176	47.8498	45.2299	84.756	86.9014	48.2056	51.1433	62.0995	128.017	54.6796	74.0033	104.195	65.547	0.808858	0.961522	0.678297	0.420235	0.678297	-0.122125	49
BA_LE_DCLC_Large_DC_BoutMeanSize_evtdur	drinking bouts	mean dark cycle large drinking bout mean size/event duration	330	4416.05	3021.15	1866.59	2289.46	14030.1	3252.93	2140.82	2143.93	3750.91	5853.71	2144.45	2175.12	2454.39	5143.16	2148.94	3006.43	4360.32	2736.41	0.560761	0.852264	0.369262	0.308173	0.369262	0.547659	59
BA_LE_DCLC_Large_LC_MeanTotalBoutDur_ms	drinking bouts	mean total light cycle large drinking bout duration (ms)	331	224863	28388.1	45725.1	112414	1.05071e+06	109101	126123	111564	55057.6	188209	4028	24497.6	1216	92438.4	19760.6						0.227152	0.247902	0.227152		122
BA_LE_DCLC_Large_LC_MeanTotalBoutIntake_mg	drinking bouts	mean total light cycle large drinking bout water intake (mg)	332	529.003	249.171	251.243	512.694	307.834	677.046	750.732	755.133	318.04	659.298	40.8989	243.585	12.0504	773.262	176.057						0.075773	0.147264	0.075773		121
BA_LE_DCLC_Large_LC_BoutRate_onperms (x 10^6)	drinking bouts	mean light cycle large drinking bout onsets (per ms)	333	0.221839	0.022889	0.091808	0.203937	0.545551	0.158439	0.206568	0.294845	0.058166	0.215395	0.010353	0.045637	0.001766	0.075918	0.049435	0	0	0	0.000155	0.007038	0.002527	0.019379	0.002527	3.27681	297
BA_LE_DCLC_Large_LC_BoutRate_onperactms (x 10^6)	drinking bouts	mean light cycle large drinking bout onsets during ACTIVE states (per ms)	334	1.46335	0.396392	0.949004	1.69153	2.96396	0.943956	1.41898	1.50953	0.533893	1.6959	0.167713	0.560279	0.047589	1.41966	0.975891	0	0	0	0.005206	0.042104	0.005149	0.027057	0.005149	1.88427	243
BA_LE_DCLC_Large_LC_BoutNumber	drinking bouts	mean light cycle large drinking bout number	335	8.96258	0.929315	3.71429	8.16667	22.0714	6.38462	8.35714	11.9286	2.36364	8.71429	0.416667	1.875	0.071429	3.07143	2	0	0	0	0.000155	0.006398	0.002569	0.019184	0.002569	3.26967	242
BA_LE_DCLC_Large_LC_BoutProbability	drinking bouts	mean light cycle probability for engaging in a large drinking bout	336	0.780176	0.556566	0.881356	0.837607	0.642412	0.85567	0.841727	0.878947	0.702703	0.600985	0.833333	0.882353	1	1	0.736842	0	0	0	0.439239	0.765137	0.210758	0.236375	0.210758	0.487246	127
BA_LE_DCLC_Large_LC_BoutPerCumIntake	drinking bouts	mean light cycle large drinking bouts per daily water intake (#/mg)	337	97.2834	61.8921	99.0594	98.577	95.589	98.7833	98.9726	98.1084	91.1846	97.9932	99.6446	99.8333	100	100	95.6592	0	0	0	0.600777	0.898013	0.071534	0.140958	0.071534	0.652438	211
BA_LE_DCLC_Large_LC_BoutMeanDur_ms	drinking bouts	mean light cycle large drinking bout duration (ms)	338	20013	15946.6	12310.6	13765	47605	17088.1	15091.6	9352.68	23293.6	21597.7	9667.2	13065.4	17024	30096.2	9880.29						0.526046	0.36947	0.526046		197
BA_LE_DCLC_Large_LC_BoutMeanSize_mg	drinking bouts	mean light cycle large drinking bout size (mg)	339	76.72	147.313	67.6422	62.7788	13.9472	106.043	89.8312	63.3046	134.556	75.6572	98.1573	129.912	168.705	251.76	88.0287						0.028033	0.086462	0.028033		202
BA_LE_DCLC_Large_LC_BoutMeanIntensity_mgs	drinking bouts	mean light cycle large drinking bout intensity (mg-s)	340	5.97165	9.97807	6.37156	5.11163	0.355329	7.43556	6.91147	7.80874	6.8343	6.94459	10.7462	10.4197	9.90983	9.79738	9.01723						0.004284	0.026425	0.004284		196
BA_LE_DCLC_Large_LC_BoutRatioIntensity_mgs	drinking bouts	mean light cycle large drinking bout ratio intensity (mg-s)	341	4.81932	9.45627	5.49463	4.56076	0.292977	6.2057	5.95238	6.76861	5.7765	3.50302	10.1536	9.9432	9.90983	8.36516	8.90953						0.000661	0.011717	0.000661		210
BA_LE_DCLC_Large_LC_BoutSlopeIntensity_mgs	drinking bouts	mean light cycle large drinking bout slope intensity (mg-s)	342	2.83221	7.66447	4.28535	3.45928	0.222755	2.78257	5.01963	4.69175	1.82793	0.368405	8.88032	7.66228		5.83516	8.28013						0.001029	0.013278	0.001029		216
BA_LE_DCLC_Large_LC_BoutMeanSize_evtnum	drinking bouts	mean light cycle large drinking bout mean size/event number	343	101.925	115.158	65.1538	81.6735	208.317	96.8434	78.9915	55.4551	109.731	119.238	65	90.8667	134	206.14	79.7857						0.660773	0.415732	0.660773		254
BA_LE_DCLC_Large_LC_BoutMeanSize_evtdur	drinking bouts	mean light cycle large drinking bout mean size/event duration	344	6901.1	5180.08	3426.83	4070.18	21669.9	5009.17	3594.68	2730.17	5410.96	9296.97	3661.4	4154.8	6185	8618.07	3281.11						0.573511	0.386542	0.573511		268
BA_LE_DCLC_Large_TotalDur_ms	drinking bouts	mean total large drinking bout duration (ms)	345	1.02795e+06	427061	589540	706043	3.75307e+06	619912	636097	578463	512276	828196	284816	300591	388479	518178	485783	668887	286996	482758	0.002331	0.02707	0.149231	0.197872	0.149231	1.26726	266
BA_LE_DCLC_Large_TotalIntake_mg	drinking bouts	mean total large drinking bout water intake (mg)	346	3485.16	3860.44	3361.53	3445.98	1159.96	4584.78	4001.24	3823.23	3625	3879.55	3354.24	3506.78	3299.84	4815.49	4773.48	4303.23	2538.68	4291.82	0.677312	0.918447	0.42652	0.331577	0.42652	-0.147542	252
BA_LE_DCLC_Large_Number	drinking bouts	mean total number of large drinking bouts	347	71.7185	47.8579	85.7857	89.9167	117.5	54	68.2857	70.6429	32.5455	55.0714	45.4167	42.875	46.7143	28.0714	73.5714	70	23.0714	53.1429	0.024942	0.144825	0.050723	0.113328	0.050723	0.583588	235
BA_LE_DCLC_Large_Probability	drinking bouts	probability of large drinking bout occurrence (DC and LC)	348	0.847697	0.928748	0.952419	0.949824	0.647128	0.866667	0.928155	0.915741	0.892768	0.628874	0.925297	0.799534	0.983459	0.975186	0.981888	0.951883	0.887363	0.925373	0.93481	0.984616	0.139587	0.193209	0.139587	-0.131738	361
BA_LE_DCLC_Large_PerCumIntake	drinking bouts	total percent cumulative water intake in large drinking bouts	349	98.7848	99.5222	99.8121	99.7149	97.1354	98.9741	99.6219	99.0413	98.88	97.0986	99.3072	99.2894	99.9736	99.7808	99.8163	99.4141	99.1072	99.4894	0.958508	0.982168	0.086151	0.159774	0.086151	-0.01073	357
BA_LE_DCLC_Large_Dur_ms	drinking bouts	large drinking bout duration (ms)	350	13303.5	9717.42	6872.24	7852.19	31941.1	11479.9	9315.23	8188.56	15740.3	15038.6	6271.17	7010.87	8316.06	18459.3	6602.88	9555.53	12439.5	9084.15	0.191142	0.515299	0.287044	0.268809	0.287044	0.453161	231
BA_LE_DCLC_Large_Size_mg	drinking bouts	large drinking bout size (mg)	351	58.3537	89.3726	39.1852	38.3242	9.87199	84.9034	58.5956	54.1205	111.383	70.4458	73.8548	81.7907	70.6389	171.544	64.8822	61.4747	110.036	80.76	0.967521	0.980314	0.088544	0.161054	0.088544	-0.61501	460
BA_LE_DCLC_Large_MeanIntensity_mgs	drinking bouts	large bout mean drinking intensity (mgs)	352	6.73585	10.031	7.57847	5.88932	0.397653	8.30761	7.69613	8.08117	8.53038	7.40608	12.5201	12.0643	9.45136	10.0911	10.2919	6.98678	9.14579	9.69663	0.998524	0.94217	0.011217	0.045469	0.011217	-0.574533	467
BA_LE_DCLC_Large_RatioIntensity_mgs	drinking bouts	large bout mean drinking ratio intensity (mgs)	353	5.36847	9.40327	5.70195	4.88069	0.309069	7.39586	6.2903	6.60928	7.07626	4.68434	11.7769	11.6663	8.49427	9.29313	9.82636	6.43341	8.84569	8.8902	0.999689	0.927806	0.001318	0.013849	0.001318	-0.808652	471
BA_LE_DCLC_Large_Rate_onperms (x 10^6)	drinking bouts	large drinking bout onset rate (bouts/ms)	354	0.858535	0.572388	1.02608	1.08079	1.40541	0.64716	0.816759	0.844952	0.38843	0.658704	0.544597	0.509008	0.558745	0.33576	0.879981	0.839421	0.275955	0.635637	0.024942	0.142992	0.050608	0.115806	0.050608	0.584884	478
BA_LE_DCLC_Large_Rate_onperactms (x 10^6)	drinking bouts	large drinking bout onset rate within active states (bouts/ms)	355	2.0113	1.69763	2.43552	2.51665	3.10231	1.61965	1.90157	1.93244	1.05356	1.52868	1.18671	1.34027	1.51546	2.32247	1.81297	2.3311	1.35246	1.71956	0.117249	0.37662	0.276347	0.266713	0.276347	0.244607	498
BA_LE_DCLC_Large_ActProb (x 10^6)	drinking bouts	probability of large drinking bout	356	2.0113	1.69763	2.43552	2.51665	3.10231	1.61965	1.90157	1.93244	1.05356	1.52868	1.18671	1.34027	1.51546	2.32247	1.81297	2.3311	1.35246	1.71956	0.117249	0.373968	0.276347	0.265809	0.276347	0.244607	12
BA_LE_DCLC_ActProb	drinking bouts	probability of drinking bout (both DC and LC)	357	0.398693	0.368908	0.421295	0.453019	0.429519	0.368683	0.458912	0.368696	0.485382	0.204039	0.429457	0.399568	0.437246	0.430897	0.37978	0.14457	0.360097	0.36965	0.220901	0.549717	0.528453	0.369333	0.528453	0.112017	509
BA_LE_DCLC_MeanLickingCoeff_mgl	drinking bouts	mean overall licking coefficient (mg/l)	358	1.07841	1.14014	1.04097	0.09352	1.14588	1.33341	1.54581	1.20019	1.19705	1.07049	0.773411	1.11815	1.16994	1.00587	1.56966	1.30013	0.860315	1.32364	0.439239	0.762205	0.733206	0.442656	0.733206	-0.080298	24
BA_LE_DCLC_DC_BoutThresh_mg	drinking bouts	mean dark cycle licking bout threshold (mg)	359	20.361	14.249	10	3.11115	11.9993	60.4013	11.2937	10	35.7217		11.7593	21.9971	17.2444	12.494	11.9993	10					0.490167	0.353907	0.490167		457
BA_LE_DCLC_LC_BoutThresh_mg	drinking bouts	mean light cycle licking bout threshold (mg)	360	8.38664	14.323	1.51307	0.894991	4.36993	11.8787	17.2616	1.87061	1.83319	27.471	1.14033	17.9733	10.1771	15.9216	6.95453	33.621	16.1754	12.6209	0.902564	0.992186	0.238202	0.24313	0.238202	-0.772171	22
BA_LE_DCLC_DC_ActProb	drinking bouts	mean dark cycle probability of active state with licking event	361	0.69199	0.621597	0.725605	0.7052	0.695752	0.613285	0.829352	0.679608	0.89299	0.394129	0.716123	0.615996	0.66408	0.715829	0.663845	0.229982	0.690795	0.676128	0.139316	0.417866	0.380374	0.312845	0.380374	0.154772	10
BA_LE_DCLC_LC_ActProb	drinking bouts	mean light cycle probability of active state with licking event	362	0.085764	0.099235	0.096741	0.184061	0.145575	0.108946	0.061732	0.0371	0.050656	0.001304	0.120563	0.167846	0.195322	0.127009	0.081454	0.053476	0.005425	0.042784	0.713131	0.920184	0.673227	0.419844	0.673227	-0.21047	456
BA_LE_DCLC_Small_MeanTotalBoutDur_ms	drinking bouts	mean small drinking bout duration (ms)	363	32259	2680.93	628.786	1433.67	156237	8872.62	1888.71	4172	4552.73	80286.7	4108.83	2000.75	67.2857	847.786	993.929	5788.69	3030.43	4609.71	0.139316	0.415117	0.163766	0.205614	0.163766	3.5889	319
BA_LE_DCLC_Small_MeanTotalBoutIntake_mg	drinking bouts	mean small drinking bout total water intake (mg)	364	38.3869	17.3737	6.3274	9.85291	34.2077	47.5246	15.1869	37.0098	41.0615	115.925	23.4017	25.0978	0.869766	10.5782	8.78275	25.3614	22.8703	22.0275	0.080264	0.297971	0.121638	0.185564	0.121638	1.14371	321
BA_LE_DCLC_Small_BoutRate_onperms (x 10^6)	drinking bouts	small drinking bout onset rate (bouts/ms)	365	0.193828	0.041811	0.051261	0.057095	0.766352	0.099563	0.063222	0.077746	0.046655	0.388729	0.043967	0.127623	0.009398	0.008544	0.016233	0.042432	0.035028	0.051261	0.003497	0.034426	0.121493	0.187358	0.121493	2.21283	305
BA_LE_DCLC_Small_BoutRate_onperactms (x 10^6)	drinking bouts	small drinking bout rate per active state (bouts/ms)	366	0.443642	0.122258	0.121675	0.132947	1.69166	0.249176	0.147192	0.177808	0.126545	0.90214	0.095808	0.336045	0.025489	0.059096	0.033443	0.117836	0.171675	0.138674	0.024942	0.141205	0.137853	0.194607	0.137853	1.85946	354
BA_LE_DCLC_Small_BoutNumber	drinking bouts	number of small drinking bouts	367	16.2012	3.50332	4.28571	4.75	64.0714	8.30769	5.28571	6.5	3.90909	32.5	3.66667	10.75	0.785714	0.714286	1.35714	3.53846	2.92857	4.28571	0.003497	0.033694	0.121895	0.183978	0.121895	2.20931	347
BA_LE_DCLC_Small_BoutProbability	drinking bouts	daily probability of a small drinking bout	368	0.152303	0.071252	0.047581	0.050176	0.352872	0.133333	0.071845	0.084259	0.107232	0.371126	0.074703	0.200466	0.016541	0.024814	0.018112	0.048117	0.112637	0.074627	0.080264	0.295549	0.139587	0.192271	0.139587	1.09594	307
BA_LE_DCLC_Small_BoutPerCumIntake	drinking bouts	total percent cumulative water intake in small bouts	369	1.21522	0.47775	0.187876	0.285109	2.86457	1.02594	0.37812	0.958744	1.12004	2.9014	0.692842	0.710609	0.026351	0.219188	0.183653	0.585905	0.892833	0.510623	0.052448	0.23994	0.086151	0.16297	0.086151	1.34689	489
BA_LE_DCLC_Small_BoutMeanDur_ms	drinking bouts	small drinking bout mean duration (ms)	370	1073.65	882.241	146.717	301.825	2438.47	1068	357.324	641.846	1164.65	2470.36	1120.59	186.116	85.6364	1186.9	732.368	1635.93	1034.78	1075.6	0.479565	0.801475	0.618178	0.401393	0.618178	0.283279	294
BA_LE_DCLC_Small_BoutMeanSize_mg	drinking bouts	small drinking bout mean size (mg)	371	4.0554	6.40267	1.47639	2.0743	0.5339	5.72056	2.8732	5.69381	10.5041	3.56691	6.38228	2.33468	1.10698	14.8094	6.4715	7.16735	7.80938	5.13974	0.919736	0.991804	0.224546	0.246959	0.224546	-0.65883	302
BA_LE_DCLC_Small_BoutMeanIntensity_mgs	drinking bouts	small drinking bout mean drinking intensity (mgs)	372	12.9747	16.724	20.9808	15.501	0.538511	12.8205	19.0225	14.2962	17.0223	3.61573	16.0657	26.4568	25.2035	12.4086	16.6299	9.41367	12.6944	14.9198	0.677312	0.915705	0.281013	0.266681	0.281013	-0.366223	301
BA_LE_DCLC_Small_BoutRatioIntensity_mgs	drinking bouts	small drinking bout ratio intensity (mgs)	373	6.23569	8.64831	10.0629	6.87252	0.218948	5.35633	8.04088	8.87099	9.0191	1.44388	5.69546	12.5442	12.9265	12.4774	8.8364	4.3812	7.5469	4.77848	0.808858	0.959005	0.204735	0.232375	0.204735	-0.471869	89
BA_LE_DCLC_Small_BoutSlopeIntensity_mgs	drinking bouts	small drinking bout slope intensity (mgs)	374	2.80258	3.52363	3.18895	4.82635	0.073266	1.54794	2.28079	3.51165	6.16885	0.822853	0.841295	2.49234	0.717349	12.077	8.44044	0.446173	2.60491	0.569512	0.399223	0.753384	0.67787	0.421812	0.67787	-0.330309	91
BA_LE_DCLC_Small_BoutMeanSize_evtnum	drinking bouts	small drinking bout size per event number	375	6.07544	5.46699	1.41667	2.64912	8.56745	5.42593	2.51351	4.92308	8.44186	14.6659	4.43182	1.53488	1.09091	11.2	5.89474	8.3913	6.97561	4.21667	0.399223	0.750258	0.760525	0.452411	0.760525	0.152243	433
BA_LE_DCLC_Small_BoutMeanSize_evtdur	drinking bouts	small drinking bout size per event duration	376	392.024	279.099	88.2333	156.175	884.603	312.75	104.122	241.692	330.674	1017.94	403.568	118.174	74.7273	406.6	308.895	454.174	273.707	192.95	0.479565	0.798529	0.420394	0.331354	0.420394	0.490162	422
BA_LE_DCLC_Small_DC_MeanTotalBoutDur_ms	drinking bouts	mean total dark cycle small drinking bout duration (ms)	377	21184.3	2562.71	280.429	207.833	89665.4	6270.23	878.929	2410.43	1299.73	68461.1	4106.25	1990.5	67.2857	847.786	61	5788.69	3030.43	4609.71	0.286869	0.640028	0.168687	0.207209	0.168687	3.04725	444
BA_LE_DCLC_Small_DC_MeanTotalBoutIntake_mg	drinking bouts	mean total dark cycle small drinking bout water intake (mg)	378	26.0205	16.306	3.94173	2.45203	20.0027	39.1857	7.39394	22.4506	10.3144	102.423	23.2558	24.6912	0.869766	10.5782	0.793733	25.3614	22.8703	22.0275	0.560761	0.849413	0.443137	0.330896	0.443137	0.674246	445
BA_LE_DCLC_Small_DC_BoutRate_onperms (x 10^6)	drinking bouts	mean dark cycle small drinking bout onsets (per ms)	379	0.30176	0.078156	0.087737	0.073387	1.20017	0.167594	0.086081	0.112568	0.067417	0.619123	0.083044	0.243351	0.01821	0.016554	0.014899	0.081996	0.067872	0.099325	0.041492	0.199916	0.14896	0.201274	0.14896	1.94897	54
BA_LE_DCLC_Small_DC_BoutRate_onperactms (x 10^6)	drinking bouts	mean dark cycle small drinking bout onsets during ACTIVE states (per ms)	380	0.433177	0.127497	0.120915	0.102479	1.70189	0.272069	0.123724	0.169509	0.109927	0.864903	0.100131	0.366579	0.026794	0.07198	0.016684	0.118699	0.172207	0.146902	0.06519	0.278541	0.160661	0.20628	0.160661	1.76449	64
BA_LE_DCLC_Small_DC_BoutNumber	drinking bouts	mean dark cycle small drinking bout number	381	13.0205	3.37237	3.78571	3.16667	51.7857	7.23077	3.71429	4.85714	2.90909	26.7143	3.58333	10.5	0.785714	0.714286	0.642857	3.53846	2.92857	4.28571	0.041492	0.197811	0.148963	0.200325	0.148963	1.94895	208
BA_LE_DCLC_Small_DC_BoutProbability	drinking bouts	mean dark cycle probability for engaging in a small drinking bout	382	0.144158	0.070783	0.044093	0.037291	0.351771	0.131837	0.058361	0.076404	0.087912	0.365591	0.073756	0.203883	0.016566	0.027778	0.008902	0.048117	0.112637	0.074627	0.097436	0.334316	0.188104	0.221472	0.188104	1.02616	194
BA_LE_DCLC_Small_DC_BoutPerCumIntake	drinking bouts	mean dark cycle small drinking bouts per daily water intake (#/mg)	383	0.980414	0.467756	0.126572	0.083524	2.29355	0.992817	0.226954	0.726429	0.310929	3.08254	0.696993	0.750975	0.026447	0.261008	0.017262	0.585905	0.892833	0.510623	0.252681	0.592962	0.234311	0.244433	0.234311	1.06764	190
BA_LE_DCLC_Small_DC_BoutMeanDur_ms	drinking bouts	mean dark cycle small drinking bout duration (ms)	384	810.091	806.155	74.0755	65.6316	1731.47	867.16	236.635	496.265	446.781	2562.71	1145.93	189.571	85.6364	1186.9	94.8889	1635.93	1034.78	1075.6	0.677312	0.91298	0.991868	0.519269	0.991868	0.007027	204
BA_LE_DCLC_Small_DC_BoutMeanSize_mg	drinking bouts	mean dark cycle small drinking bout size (mg)	385	2.70169	5.76364	1.04121	0.774327	0.386258	5.4193	1.99068	4.62218	3.54556	3.83401	6.49	2.35154	1.10698	14.8094	1.2347	7.16735	7.80938	5.13974	0.967521	0.978126	0.099	0.166221	0.099	-1.09312	2
BA_LE_DCLC_Small_DC_BoutMeanIntensity_mgs	drinking bouts	mean dark cycle small drinking bout intentity (mg-s)	386	14.1897	17.313	21.369	18.8733	0.554906	13.8477	20.7077	15.3093	19.228	3.62767	15.1262	25.9892	25.2035	12.4086	22.7488	9.41367	12.6944	14.9198	0.677312	0.910271	0.400183	0.319866	0.400183	-0.287013	1
BA_LE_DCLC_Small_DC_BoutRatioIntensity_mgs	drinking bouts	mean dark cycle small drinking bout ratio intensity (mg-s)	387	7.43562	9.14881	14.0561	11.7981	0.223081	6.24948	8.41244	9.31395	7.9358	1.49607	5.66352	12.4045	12.9265	12.4774	13.012	4.3812	7.5469	4.77848	0.713131	0.917569	0.44301	0.332552	0.44301	-0.29913	434
BA_LE_DCLC_Small_DC_BoutSlopeIntensity_mgs	drinking bouts	mean dark cycle small drinking bout slope intensity (mg-s)	388	0.803802	2.44228	0.036974	-0.310807	0.047246	1.81774	0.847459	2.64308	0.443301	0.905418	0.817204	2.46818	0.717349	12.077	-0.162166	0.446173	2.60491	0.569512	0.779099	0.94601	0.281281	0.265162	0.281281	-1.60332	423
BA_LE_DCLC_Small_DC_BoutMeanSize_evtnum	drinking bouts	mean dark cycle small drinking bout mean size/event number	389	4.59009	4.86672	1	1	5.43862	5.12766	1.75	3.92647	2.625	15.8529	4.51163	1.54762	1.09091	11.2	1	8.3913	6.97561	4.21667	0.677312	0.907578	0.900385	0.490375	0.900385	-0.084428	245
BA_LE_DCLC_Small_DC_BoutMeanSize_evtdur	drinking bouts	mean dark cycle small drinking bout mean size/event duration	390	307.204	253.661	74.0755	65.6316	643.766	245.66	76.2885	194.691	110.375	1047.14	412.233	120.012	74.7273	406.6	94.8889	454.174	273.707	192.95	0.713131	0.91497	0.70166	0.429088	0.70166	0.27629	244
BA_LE_DCLC_Small_LC_MeanTotalBoutDur_ms	drinking bouts	mean total light cycle small drinking bout duration (ms)	391	11074.7	315.254	348.357	1225.83	66571.2	2602.38	1009.79	1761.57	3253	11825.6	2.58333	10.25			932.929						0.448126	0.332001	0.448126		232
BA_LE_DCLC_Small_LC_MeanTotalBoutIntake_mg	drinking bouts	mean total light cycle small drinking bout water intake (mg)	392	12.3665	2.84717	2.38567	7.40087	14.2051	8.33891	7.79298	14.5592	30.7472	13.5019	0.145871	0.406624			7.98902						0.105182	0.172518	0.105182		299
BA_LE_DCLC_Small_LC_BoutRate_onperms (x 10^6)	drinking bouts	mean light cycle small drinking bout onsets (per ms)	393	0.07867	0.003226	0.012359	0.039539	0.303672	0.026725	0.038842	0.040607	0.024609	0.143008	0.002071	0.006085	0	0	0.017655	0	0	0	0.000155	0.005865	0.050476	0.119356	0.050476	4.60783	139
BA_LE_DCLC_Small_LC_BoutRate_onperactms (x 10^6)	drinking bouts	mean light cycle small drinking bout onsets during ACTIVE states (per ms)	394	0.511416	0.057097	0.127751	0.327951	1.64984	0.159221	0.266816	0.2079	0.225878	1.12597	0.033543	0.074704	0	0	0.348533	0	0	0	0.002331	0.026393	0.042239	0.107977	0.042239	3.163	164
BA_LE_DCLC_Small_LC_BoutNumber	drinking bouts	mean light cycle small drinking bout number	395	3.18075	0.130952	0.5	1.58333	12.2857	1.07692	1.57143	1.64286	1	5.78571	0.083333	0.25	0	0	0.714286	0	0	0	0.000155	0.005414	0.050683	0.115051	0.050683	4.60225	491
BA_LE_DCLC_Small_LC_BoutProbability	drinking bouts	mean light cycle probability for engaging in a small drinking bout	396	0.219824	0.068434	0.118644	0.162393	0.357588	0.14433	0.158273	0.121053	0.297297	0.399015	0.166667	0.117647	0	0	0.263158	0	0	0	0.010334	0.070916	0.014077	0.052559	0.014077	1.68357	469
BA_LE_DCLC_Small_LC_BoutPerCumIntake	drinking bouts	mean light cycle small drinking bouts per daily water intake (#/mg)	397	2.71656	0.607851	0.940618	1.42299	4.41097	1.21667	1.02739	1.89156	8.81544	2.00682	0.355394	0.166655	0	0	4.34076	0	0	0	0.002331	0.02575	0.074838	0.146451	0.074838	2.15999	480
BA_LE_DCLC_Small_LC_BoutMeanDur_ms	drinking bouts	mean light cycle small drinking bout duration (ms)	398	2039.73	459.367	696.714	774.211	5418.59	2416.5	642.591	1072.26	3253	2043.94	31	41			1306.1						0.155429	0.200469	0.155429		159
BA_LE_DCLC_Small_LC_BoutMeanSize_mg	drinking bouts	mean light cycle small drinking bout size (mg)	399	8.15589	4.85386	4.77135	4.67424	1.15623	7.74327	4.95917	8.8621	30.7472	2.33366	1.75045	1.6265			11.1846						0.59051	0.392407	0.59051		308
BA_LE_DCLC_Small_LC_BoutMeanIntensity_mgs	drinking bouts	mean light cycle small drinking bout size (mg)	400	9.21217	37.8951	18.0414	8.75643	0.469402	5.92367	15.0392	11.3011	10.6055	3.56065	56.4661	46.0965			11.1228						0.00741	0.034469	0.00741		348
BA_LE_DCLC_Small_LC_BoutRatioIntensity_mgs	drinking bouts	mean light cycle small drinking bout intensity (mg-s)	401	5.35994	34.9	6.84835	6.03742	0.213382	3.20433	7.71746	8.26488	9.45194	1.14175	56.4661	39.6707			8.56338						0.005059	0.027604	0.005059		322
BA_LE_DCLC_Small_LC_BoutSlopeIntensity_mgs	drinking bouts	mean light cycle small drinking bout slope intensity (mg-s)	402	2.48237	6.27524	1.8181	4.46247	0.058409	1.2525	2.861	3.48166	5.42734	0.497523		3.90202			8.64847						0.055611	0.118645	0.055611		481
BA_LE_DCLC_Small_LC_BoutMeanSize_evtnum	drinking bouts	mean light cycle small drinking bout mean size/event number	403	10.805	4.1	4.57143	5.94737	21.7558	7.42857	4.31818	7.86956	25.3636	9.18519	1	1			10.3						0.22359	0.247828	0.22359		560
BA_LE_DCLC_Small_LC_BoutMeanSize_evtdur	drinking bouts	mean light cycle small drinking bout mean size/event duration	404	700.111	191.167	195.429	337.263	1899.76	763.214	169.909	380.652	971.545	883.111	31	41			501.5						0.184656	0.218318	0.184656		563
BA_LE_DCLC_Small_TotalDur_ms	drinking bouts	small drinking bout total duration (ms)	405	32259	2680.93	628.786	1433.67	156237	8872.62	1888.71	4172	4552.73	80286.7	4108.83	2000.75	67.2857	847.786	993.929	5788.69	3030.43	4609.71	0.139316	0.412404	0.163766	0.204709	0.163766	3.5889	549
BA_LE_DCLC_Small_TotalIntake_mg	drinking bouts	small drinking bout total intake (mg)	406	38.3869	17.3737	6.3274	9.85291	34.2077	47.5246	15.1869	37.0098	41.0615	115.925	23.4017	25.0978	0.869766	10.5782	8.78275	25.3614	22.8703	22.0275	0.080264	0.293165	0.121638	0.184572	0.121638	1.14371	546
BA_LE_DCLC_Small_Number	drinking bouts	number of small drinking bouts	407	16.2012	3.50332	4.28571	4.75	64.0714	8.30769	5.28571	6.5	3.90909	32.5	3.66667	10.75	0.785714	0.714286	1.35714	3.53846	2.92857	4.28571	0.003497	0.032992	0.121895	0.183005	0.121895	2.20931	553
BA_LE_DCLC_Small_Probability	drinking bouts	probability for small drinking bouts (DC and LC)	408	0.152303	0.071252	0.047581	0.050176	0.352872	0.133333	0.071845	0.084259	0.107232	0.371126	0.074703	0.200466	0.016541	0.024814	0.018112	0.048117	0.112637	0.074627	0.080264	0.29082	0.139587	0.191343	0.139587	1.09594	556
BA_LE_DCLC_Small_PerCumIntake	drinking bouts	total percent cumulative water intake in small drinking bouts	409	1.21522	0.47775	0.187876	0.285109	2.86457	1.02594	0.37812	0.958744	1.12004	2.9014	0.692842	0.710609	0.026351	0.219188	0.183653	0.585905	0.892833	0.510623	0.052448	0.23754	0.086151	0.161891	0.086151	1.34689	532
BA_LE_DCLC_Small_Dur_ms	drinking bouts	small drinking bout duration (ms)	410	1073.65	882.241	146.717	301.825	2438.47	1068	357.324	641.846	1164.65	2470.36	1120.59	186.116	85.6364	1186.9	732.368	1635.93	1034.78	1075.6	0.479565	0.795604	0.618178	0.400477	0.618178	0.283279	535
BA_LE_DCLC_Small_Size_mg	drinking bouts	small drinking bout size (mg)	411	4.0554	6.40267	1.47639	2.0743	0.5339	5.72056	2.8732	5.69381	10.5041	3.56691	6.38228	2.33468	1.10698	14.8094	6.4715	7.16735	7.80938	5.13974	0.919736	0.989448	0.224546	0.246005	0.224546	-0.65883	447
BA_LE_DCLC_Small_MeanIntensity_mgs	drinking bouts	small drinking bout mean drinking intensity (mg-s)	412	12.9747	16.724	20.9808	15.501	0.538511	12.8205	19.0225	14.2962	17.0223	3.61573	16.0657	26.4568	25.2035	12.4086	16.6299	9.41367	12.6944	14.9198	0.677312	0.904901	0.281013	0.265792	0.281013	-0.366223	76
BA_LE_DCLC_Small_RatioIntensity_mgs	drinking bouts	small drinking bout mean raio intensity (mgs)	413	6.23569	8.64831	10.0629	6.87252	0.218948	5.35633	8.04088	8.87099	9.0191	1.44388	5.69546	12.5442	12.9265	12.4774	8.8364	4.3812	7.5469	4.77848	0.808858	0.956501	0.204735	0.231449	0.204735	-0.471869	209
BA_LE_DCLC_Small_Rate_onperms (x 10^6)	drinking bouts	small drinking bout onset rate (per ms)	414	0.193828	0.041811	0.051261	0.057095	0.766352	0.099563	0.063222	0.077746	0.046655	0.388729	0.043967	0.127623	0.009398	0.008544	0.016233	0.042432	0.035028	0.051261	0.003497	0.032318	0.121493	0.186345	0.121493	2.21283	195
BA_LE_DCLC_Small_Rate_onperactms (x 10^6)	drinking bouts	small drinking bout onset rate within active states (per ms)	415	0.443642	0.122258	0.121675	0.132947	1.69166	0.249176	0.147192	0.177808	0.126545	0.90214	0.095808	0.336045	0.025489	0.059096	0.033443	0.117836	0.171675	0.138674	0.024942	0.139461	0.137853	0.193644	0.137853	1.85946	223
BA_LE_DCLC_Small_ActProb (x 10^6)	drinking bouts	probability of an active state having a small drinking bout	416	0.443642	0.122258	0.121675	0.132947	1.69166	0.249176	0.147192	0.177808	0.126545	0.90214	0.095808	0.336045	0.025489	0.059096	0.033443	0.117836	0.171675	0.138674	0.024942	0.137761	0.137853	0.19269	0.137853	1.85946	241
BA_ME_DCLC_Go_BoutTotDur_ms	movement bouts	go bout total duration (ms; DC and LC)	417	2.33245e+06	3.24897e+06	3.27202e+06	3.29868e+06	400483	3011044	3.21656e+06	2.87887e+06	479440	2.10254e+06	4.1372e+06	7.30803e+06	3.30151e+06	818681	4.63622e+06	3.03263e+06	193182	2.56434e+06	0.860684	0.969683	0.326648	0.293312	0.326648	-0.478136	545
BA_ME_DCLC_Go_BoutTotMove_cm	movement bouts	go bout total movement (cm; DC and LC)	418	29797.4	30928.3	46727.4	40966.8	5428.28	37308.9	39873.2	38847.5	5377.59	23849.1	43422.8	84860.6	29403.3	5724.89	39786.7	22083.9	2614.38	19529.9	0.399223	0.747158	0.91892	0.496656	0.91892	-0.053743	552
BA_ME_DCLC_Go_BoutRate_onperms (x 10^6)	movement bouts	go bout total onset rate (bouts/ms; DC and LC)	419	27.3278	25.315	38.5457	37.7677	8.8075	40.7526	36.2415	29.9262	6.16062	20.4207	40.0544	60.0362	30.2936	7.954	26.051	16.5726	4.14018	17.4185	0.322688	0.689382	0.807429	0.467569	0.807429	0.110375	559
BA_ME_DCLC_Go_BoutRate_onperactms (x 10^6)	movement bouts	go bout onset rate within active states (bouts/ms; DC and LC)	420	64.7238	68.7761	91.4934	87.943	19.4418	101.992	84.377	68.4424	16.7098	47.3911	87.2812	158.082	82.1641	55.0184	54.2285	46.0226	20.2911	47.1216	0.399223	0.744083	0.833041	0.471809	0.833041	-0.087613	531
BA_ME_DCLC_Go_BoutMeanNumber	movement bouts	go bout rate total number locomotor bouts	421	2282.13	2118.44	3222.64	3142.08	736.357	3400.46	3030	2502	516.182	1707.29	3340.33	5057	2532.71	665	2168.07	1382	346.143	1456.29	0.322688	0.686145	0.813138	0.466119	0.813138	0.107374	323
BA_ME_DCLC_Go_BoutMeanDur_ms	movement bouts	go bout rate mean locomotor bout duration (ms; DC and LC)	422	983.38	1483.76	1015.32	1049.84	543.87	885.481	1061.57	1150.63	928.821	1231.51	1238.56	1445.13	1303.55	1231.1	2138.41	2194.38	558.1	1760.88	0.996503	0.952166	0.027931	0.087092	0.027931	-0.593439	349
BA_ME_DCLC_Go_BoutMeanMove_cm	movement bouts	go bout mean movement (cm; DC and LC)	423	12.3693	13.1616	14.4997	13.0381	7.37181	10.9717	13.1595	15.5266	10.418	13.969	12.9995	16.7808	11.6094	8.60886	18.3512	15.9797	7.5529	13.4108	0.713131	0.912385	0.637479	0.409243	0.637479	-0.089575	309
BA_ME_DCLC_Go_BoutMeanSpeed_cms	movement bouts	go bout mean locomotor speed (cms; DC and LC)	424	17.4716	11.5023	17.9826	15.7669	26.1664	16.1081	15.429	15.5839	18.7151	14.021	12.1818	13.7632	10.6458	8.66853	12.7568	9.28358	15.8018	8.91675	0.000932	0.014562	0.002502	0.019723	0.002502	0.603093	496
BA_ME_DCLC_Go_BoutRatioSpeed_cms	movement bouts	go bout mean speed ratio (cm-s; DC and LC)	425	12.6368	9.37743	14.2809	12.4191	13.5543	12.3907	12.3963	13.494	11.2164	11.343	10.4957	11.612	8.90602	6.99282	8.58171	7.2821	13.5332	7.61594	0.005206	0.041365	0.002849	0.01925	0.002849	0.430371	459
BA_ME_DCLC_Go_BoutSlopeSpeed_cms	movement bouts	go bout mean slope speed (cm-s; DC and LC)	426	9.60323	8.79872	13.0265	11.3757	2.77282	11.5786	12.1593	13.5312	1.85658	10.5251	10.8449	12.3438	9.57656	7.26466	7.48399	7.0557	8.1538	7.66645	0.139316	0.409726	0.655482	0.41424	0.655482	0.126226	492
BA_ME_DCLC_Go_BoutMeanAngle_deg	movement bouts	go bout mean turn angle (degrees; DC and LC)	427	13.0267	17.3086	14.072	15.368	4.29825	13.8994	16.0265	18.341	6.71351	15.495	15.3112	20.3099	20.699	21.7083	18.6084	19.1526	4.85399	17.8256	0.985936	0.97498	0.118424	0.183623	0.118424	-0.41002	494
BA_ME_DCLC_Go_DC_BoutTotDur_ms	movement bouts	go bout dark cycle total locomotor duration (ms)	428	2.06478e+06	3.11416e+06	3.12133e+06	3.00358e+06	355572	2.63964e+06	2.79808e+06	2.34666e+06	446966	1.80644e+06	3.96685e+06	6995877	3.16113e+06	745000	4.36762e+06	3.02332e+06	192051	2.46144e+06	0.919736	0.987104	0.237561	0.245121	0.237561	-0.592854	538
BA_ME_DCLC_Go_DC_BoutTotMove_cm	movement bouts	go bout dark cycle total locomotor movement (cm)	429	26925.1	29861.3	45054.4	37941.1	5038.28	33211.9	35375.2	32807.6	5106.96	20865.4	42005.1	82208.1	28335.8	5095.39	37832.7	22014.4	2603.37	18795.2	0.439239	0.759296	0.782251	0.458605	0.782251	-0.149323	35
BA_ME_DCLC_Go_DC_BoutRate_onperms (x 10^6)	movement bouts	go bout dark cycle total locomotor onsets (per ms)	430	46.6714	46.7503	71.1015	65.3708	15.9565	67.5635	60.9174	47.0981	11.4124	33.9508	74.3859	110.829	55.6499	14.0097	47.4469	31.943	7.97576	31.7623	0.399223	0.741034	0.995756	0.518435	0.995756	-0.002439	11
BA_ME_DCLC_Go_DC_BoutRate_onperactms (x 10^6)	movement bouts	go bout dark cycle total locomotor onsets within active states (per ms)	431	68.2622	70.8157	97.9893	91.2844	22.6269	109.682	87.5562	70.9223	18.6086	47.4286	89.6916	166.95	81.8853	60.9168	53.6275	46.2409	20.2364	46.9768	0.360451	0.722353	0.900079	0.491151	0.900079	-0.052982	470
BA_ME_DCLC_Go_DC_BoutMeanNumber	movement bouts	go bout dark cycle mean number of bouts	432	2013.78	2015.61	3067.93	2820.75	688.5	2915	2628.5	2032.21	492.455	1464.93	3209.75	4782	2401.21	604.5	2034.29	1378.46	344.143	1370.5	0.399223	0.738009	0.99773	0.517563	0.99773	-0.001305	275
BA_ME_DCLC_Go_DC_BoutMeanDur_ms	movement bouts	go bout dark cycle mean locomotor bout duration (ms)	433	983.025	1492.76	1017.41	1064.82	516.444	905.537	1064.52	1154.73	907.63	1233.12	1235.87	1462.96	1316.47	1232.42	2147.01	2193.26	558.056	1796.02	0.996503	0.950161	0.027014	0.085168	0.027014	-0.60268	261
BA_ME_DCLC_Go_DC_BoutMeanMove_cm	movement bouts	go bout dark cycle mean locomotor bout movement (cm)	434	12.6329	13.2943	14.6856	13.4507	7.31777	11.3935	13.4583	16.1438	10.3704	14.2433	13.0867	17.1912	11.8006	8.42909	18.5975	15.9703	7.56479	13.7141	0.677312	0.902239	0.705646	0.430598	0.705646	-0.073618	497
BA_ME_DCLC_Go_DC_BoutMeanSpeed_cms	movement bouts	go bout dark cycle mean locomotor bout speed (cms)	435	17.8124	11.5643	18.2075	16.088	26.8346	16.255	15.6992	16.2214	18.8784	14.3149	12.3006	14.0036	10.7726	8.5188	12.8415	9.27682	15.8271	8.97313	0.000311	0.00782	0.002154	0.017459	0.002154	0.623206	56
BA_ME_DCLC_Go_DC_BoutRatioSpeed_cms	movement bouts	go bout dark cycle mean bout speed ratio (cms)	436	12.9272	9.40979	14.4344	12.632	14.1695	12.582	12.6427	13.9805	11.4258	11.5506	10.589	11.7509	8.96383	6.83944	8.66208	7.28153	13.5556	7.63583	0.003497	0.031672	0.002025	0.017412	0.002025	0.458174	46
BA_ME_DCLC_Go_DC_BoutSlopeSpeed_cms	movement bouts	go bout dark cycle mean bout slope speed (cms)	437	9.8692	8.81217	13.112	11.4553	3.38281	11.6806	12.4255	13.9449	2.29847	10.6539	10.9185	12.3905	9.61768	7.13901	7.52258	7.06235	8.16148	7.68527	0.117249	0.371353	0.549778	0.376812	0.549778	0.163436	66
BA_ME_DCLC_Go_DC_BoutMeanAngle_deg	movement bouts	go bout dark cycle mean locomotor turning angle (deg)	438	13.038	17.2428	14.074	15.4177	4.31809	14.0249	16.1177	18.0553	6.72853	15.5674	15.2998	20.3187	20.3719	21.8691	18.6254	19.1576	4.85265	17.4474	0.985936	0.972855	0.123293	0.184129	0.123293	-0.403279	517
BA_ME_DCLC_Go_LC_BoutTotDur_ms	movement bouts	go bout light cycle total locomotor duration (ms)	439	267671	134813	150686	295103	44911.1	371405	418475	532214	32473.8	296100	170353	312149	140387	73681.3	268597	9304.23	1131.43	102901	0.06519	0.275938	0.097127	0.168048	0.097127	0.989501	506
BA_ME_DCLC_Go_LC_BoutTotMove_cm	movement bouts	go bout light cycle total locomotor movement (cm)	440	2872.26	1067.06	1673.07	3025.72	389.999	4096.99	4498.02	6039.91	270.633	2983.72	1417.72	2652.46	1067.53	629.502	1954.02	69.4826	11.0107	734.729	0.032479	0.173058	0.03716	0.100421	0.03716	1.42855	425
BA_ME_DCLC_Go_LC_BoutRate_onperms (x 10^6)	movement bouts	go bout light cycle total locomotor onsets (per ms)	441	6.64861	2.51028	3.82415	8.02431	1.18291	12.0471	9.92408	11.6119	0.583893	5.99047	3.24471	6.69344	3.25035	1.49541	3.14051	0.087941	0.049435	2.12041	0.032479	0.171045	0.033916	0.098202	0.033916	1.40521	436
BA_ME_DCLC_Go_LC_BoutRate_onperactms (x 10^6)	movement bouts	go bout light cycle total locomotor onsets within active states (per ms)	442	45.5543	52.5301	39.5297	66.5567	6.42672	71.7748	68.1716	59.4503	5.35947	47.1655	52.5614	82.1742	87.6111	27.9641	66.2355	16.2094	37.9236	49.5613	0.639549	0.928392	0.599911	0.394955	0.599911	-0.205555	446
BA_ME_DCLC_Go_LC_BoutMeanNumber	movement bouts	go bout light cycle mean number of bouts	443	268.342	102.837	154.714	321.333	47.8571	485.462	401.5	469.786	23.7273	242.357	130.583	275	131.5	60.5	133.786	3.53846	2	85.7857	0.032479	0.169079	0.035848	0.097808	0.035848	1.38372	424
BA_ME_DCLC_Go_LC_BoutMeanDur_ms	movement bouts	go bout light cycle mean locomotor bout duration (ms)	444	1045.17	1390.93	973.966	918.371	938.44	765.055	1042.28	1132.89	1368.63	1221.75	1304.56	1135.09	1067.58	1217.87	2007.66	2629.46	565.714	1199.51	0.93481	0.982331	0.163405	0.206073	0.163405	-0.41231	435
BA_ME_DCLC_Go_LC_BoutMeanMove_cm	movement bouts	go bout light cycle mean locomotor bout movement (cm)	445	10.5745	10.9172	10.814	9.41614	8.14923	8.43937	11.203	12.8567	11.406	12.3113	10.8568	9.64531	8.11806	10.405	14.6056	19.6364	5.50537	8.5647	0.360451	0.719171	0.839932	0.474764	0.839932	-0.046013	289
BA_ME_DCLC_Go_LC_BoutMeanSpeed_cms	movement bouts	go bout light cycle mean locomotor bout speed (cms)	446	14.0382	10.0249	13.521	12.9481	16.5545	15.2259	13.6604	12.8259	15.325	12.245	9.26014	9.58264	8.33037	10.1645	11.4701	11.9196	11.456	8.01606	7.8e-05	0.008798	9.6e-05	0.004557	9.6e-05	0.485769	306
BA_ME_DCLC_Go_LC_BoutRatioSpeed_cms	movement bouts	go bout light cycle mean bout speed ratio (cms)	447	10.1974	8.07275	11.103	10.2531	8.6838	11.0311	10.7486	11.3486	8.33387	10.0767	8.32226	8.49741	7.60416	8.54358	7.27491	7.46784	9.73171	7.14016	0.000932	0.014076	0.000866	0.014461	0.000866	0.337062	356
BA_ME_DCLC_Go_LC_BoutSlopeSpeed_cms	movement bouts	go bout light cycle mean bout slope speed (cms)	448	8.05888	7.45568	10.8951	9.98502	0.925186	10.5786	10.4954	11.7605	0.21891	9.61228	9.08736	9.71805	7.74024	9.42125	6.73879	5.3328	4.80861	6.79832	0.06519	0.273383	0.739212	0.442515	0.739212	0.11224	355
BA_ME_DCLC_Go_LC_BoutMeanAngle_deg	movement bouts	go bout light cycle mean locomotor turning angle (deg)	449	12.8236	18.3784	14.0329	14.9317	4.01289	13.1456	15.4299	19.5769	6.40167	15.0571	15.593	20.1575	26.6718	20.1018	18.35	17.2011	5.08478	23.8673	0.992618	0.950459	0.076704	0.14806	0.076704	-0.519212	320
BA_ME_DCLC_Go_BoutPerDur	movement bouts	BA_ME_DCLC_Go_BoutPerDur	450	2.79298	3.88066	3.91362	3.96499	0.479012	3.60856	3.84728	3.44338	0.57221	2.51482	4.96096	8.67599	3.9489	0.979214	5.54532	3.63664	0.231063	3.06718	0.835897	0.956027	0.328355	0.292991	0.328355	-0.474494	539
BA_ME_DCLC_Go_BoutPerMove	movement bouts	BA_ME_DCLC_Go_BoutPerMove	451	50.5113	55.642	68.6957	68.6096	11.8913	58.7115	65.2263	66.3982	13.6063	50.9512	69.4445	78.4052	64.3045	35.7986	60.0205	62.2858	14.7716	60.1053	0.677312	0.899593	0.652863	0.414431	0.652863	-0.13957	542
BA_ME_DCLC_Go_DC_BoutPerDur	movement bouts	BA_ME_DCLC_Go_DC_BoutPerDur	452	4.73392	6.70261	7.13452	6.93073	0.658681	6.11485	6.5369	5.39641	0.871029	4.22826	8.70889	16.2279	7.26058	1.45663	9.25725	5.2209	0.328242	5.16052	0.808858	0.95401	0.339864	0.296729	0.339864	-0.501687	129
BA_ME_DCLC_Go_DC_BoutPerMove	movement bouts	BA_ME_DCLC_Go_DC_BoutPerMove	453	52.1819	57.5734	70.6722	70.3126	12.3717	61.0989	66.549	69.1897	14.5395	52.7212	70.9213	80.5696	66.2703	40.11	60.4718	63.6436	15.3702	63.2308	0.639549	0.925426	0.641629	0.410052	0.641629	-0.141855	134
BA_ME_DCLC_Go_LC_BoutPerDur	movement bouts	BA_ME_DCLC_Go_LC_BoutPerDur	454	0.671087	0.356441	0.378075	0.740384	0.151606	0.922192	1.02563	1.32654	0.100003	0.724262	0.450124	0.759072	0.350374	0.226988	0.737388	0.036512	0.004508	0.286565	0.080264	0.288512	0.107257	0.17391	0.107257	0.912835	149
BA_ME_DCLC_Go_LC_BoutPerMove	movement bouts	BA_ME_DCLC_Go_LC_BoutPerMove	455	37.8257	28.6641	39.1847	52.6263	7.91853	44.5881	56.4084	54.4628	6.15332	41.2632	42.9481	42.7837	35.9778	19.1433	52.4424	8.02704	1.44717	26.5432	0.139316	0.407082	0.352518	0.304962	0.352518	0.400123	154
BA_ME_DCLC_Go_ActProb	movement bouts	BA_ME_DCLC_Go_ActProb	456	0.421211	0.345767	0.421295	0.429457	0.453019	0.399568	0.429519	0.437246	0.368683	0.430897	0.458912	0.37978	0.368696	0.14457	0.480394	0.360097	0.204039	0.36965	0.097436	0.331802	0.093896	0.16652	0.093896	0.284741	144
BA_ME_DCLC_Go_DC_ActProb	movement bouts	BA_ME_DCLC_Go_DC_ActProb	457	0.681484	0.631073	0.725605	0.716123	0.7052	0.615996	0.695752	0.66408	0.613285	0.715829	0.829352	0.663845	0.679608	0.229982	0.884748	0.690795	0.394129	0.676128	0.322688	0.682939	0.530524	0.368963	0.530524	0.110872	95
BA_ME_DCLC_Go_LC_ActProb	movement bouts	BA_ME_DCLC_Go_LC_ActProb	458	0.143258	0.041336	0.096741	0.120563	0.184061	0.167846	0.145575	0.195322	0.108946	0.127009	0.061732	0.081454	0.0371	0.053476	0.047414	0.005425	0.001304	0.042784	7.8e-05	0.007038	1.7e-05	0.004739	1.7e-05	1.79314	226
BA_ME_DCLC_Stop_BoutTotDur_ms	movement bouts	stop bout total duration (ms; DC and LC)	459	8.12243e+07	8.03821e+07	8.03339e+07	7.98966e+07	8.32055e+07	8.04307e+07	8.03894e+07	8.07271e+07	8.33081e+07	8.15034e+07	7.9258e+07	7.69247e+07	8.03045e+07	8.27873e+07	7.89697e+07	8.03584e+07	8.34128e+07	8.10416e+07	0.164103	0.450447	0.353325	0.303807	0.353325	0.015037	227
BA_ME_DCLC_Stop_BoutTotMove_cm	movement bouts	stop bout total movement (cm; DC and LC)	460	25564.5	17123.6	21293.5	18743.2	40221.1	26237.2	21257.4	19659.4	34145.3	22958.7	19106	23372.8	16321.8	10267	26501.8	13371.8	15084.3	12962.9	0.018959	0.119259	0.024474	0.0817	0.024474	0.578158	199
BA_ME_DCLC_Stop_BoutRate_onperms (x 10^6)	movement bouts	stop bout total onset rate (bouts/ms; DC and LC)	461	27.3398	25.327	38.5577	37.7797	8.81946	40.7646	36.2535	29.9381	6.17256	20.4326	40.0664	60.0481	30.3055	7.96596	26.063	16.5846	4.15214	17.4305	0.322688	0.679762	0.807428	0.468525	0.807428	0.110325	213
BA_ME_DCLC_Stop_BoutRate_onperactms (x 10^6)	movement bouts	stop bout onset rate within active states (bouts/ms; DC and LC)	462	64.7523	68.8164	91.5217	87.9709	19.4682	102.022	84.4049	68.4698	16.7422	47.4189	87.3073	158.113	82.1965	55.1011	54.2534	46.0559	20.3497	47.1539	0.399223	0.735009	0.832549	0.472473	0.832549	-0.087821	212
BA_ME_DCLC_Stop_BoutMeanNumber	movement bouts	stop bout rate total number locomotor bouts	463	2283.13	2119.44	3223.64	3143.08	737.357	3401.46	3031	2503	517.182	1708.29	3341.33	5058	2533.71	666	2169.07	1383	347.143	1457.29	0.322688	0.676615	0.813138	0.465179	0.813138	0.107325	198
BA_ME_DCLC_Stop_BoutMeanDur_ms	movement bouts	stop bout rate mean locomotor bout duration (ms; DC and LC)	464	56799.4	73166.9	24920.2	25419.8	112843	23645.9	26522.4	32252.1	161081	47710.7	23720.5	15208.5	31694.4	124305	36407.2	58104.4	240284	55611.3	0.713131	0.909815	0.620957	0.401361	0.620957	-0.365317	273
BA_ME_DCLC_Stop_BoutMeanMove_cm	movement bouts	stop bout mean movement (cm; DC and LC)	465	21.1449	13.3039	6.60541	5.96332	54.5476	7.71352	7.01333	7.85432	66.0218	13.4396	5.71807	4.62095	6.44185	15.416	12.218	9.66872	43.4527	8.89522	0.360451	0.716017	0.434365	0.332214	0.434365	0.668455	259
BA_ME_DCLC_Stop_BoutMeanSpeed_cms	movement bouts	stop bout mean locomotor speed (cms; DC and LC)	466	3.26866	2.09232	2.02378	2.4715	7.41477	3.35168	2.74497	1.50198	5.08509	1.5555	1.73207	1.94421	2.00386	1.99938	2.22276	0.930106	4.78962	1.11653	0.06519	0.270875	0.179307	0.214678	0.179307	0.643598	286
BA_ME_DCLC_Stop_BoutRatioSpeed_cms	movement bouts	stop bout mean speed ratio (cm-s; DC and LC)	467	0.313597	0.214369	0.265062	0.234593	0.483395	0.326209	0.26443	0.243529	0.409868	0.28169	0.241061	0.303839	0.203249	0.124017	0.335595	0.166403	0.180839	0.159953	0.018959	0.117625	0.029077	0.088718	0.029077	0.548812	287
BA_ME_DCLC_Stop_BoutSlopeSpeed_cms	movement bouts	stop bout mean slope speed (cm-s; DC and LC)	468	0.061583	0.036463	0.038823	0.025737	0.122444	0.038222	0.022491	0.036591	0.177639	0.030716	0.023198	0.03323	0.025118	0.0723	0.023789	0.046271	0.034614	0.033183	0.220901	0.546713	0.249666	0.250329	0.249666	0.756107	260
BA_ME_DCLC_Stop_BoutMeanAngle_deg	movement bouts	stop bout mean turn angle (degrees; DC and LC)	469	49.6347	53.4639	54.6866	50.0783	35.3052	48.8873	50.8715	60.0806	42.6519	54.5163	52.5762	56.1654	51.6778	53.7773	58.1465	61.2859	39.1156	54.9666	0.919736	0.98477	0.302812	0.280795	0.302812	-0.107215	274
BA_ME_DCLC_Stop_DC_BoutTotDur_ms	movement bouts	stop bout dark cycle total locomotor duration (ms)	470	4.35058e+07	4.62157e+07	4.06283e+07	4.03335e+07	5.36268e+07	4.05281e+07	4.00063e+07	4.11389e+07	5.08678e+07	4.09165e+07	4.15826e+07	3.61144e+07	4.03771e+07	5.04005e+07	4.28129e+07	5.48848e+07	5.8317e+07	4.52362e+07	0.860684	0.967277	0.428178	0.330152	0.428178	-0.087175	228
BA_ME_DCLC_Stop_DC_BoutTotMove_cm	movement bouts	stop bout dark cycle total locomotor movement (cm)	471	21583.5	15206	18696.8	16019.5	35685.9	21145.7	17781.4	14609.3	30017.8	18711.4	17222.7	19825.5	14422.2	7608.15	24729.8	12575.7	14334.4	10929.6	0.024942	0.136101	0.067769	0.136379	0.067769	0.505287	200
BA_ME_DCLC_Stop_DC_BoutRate_onperms (x 10^6)	movement bouts	stop bout dark cycle total locomotor onsets (per ms)	472	46.6713	46.751	71.1048	65.3689	15.9565	67.5653	60.9125	47.0981	11.4124	33.9525	74.3878	110.829	55.6499	14.0114	47.4451	31.9447	7.97576	31.764	0.399223	0.732033	0.995719	0.519369	0.995719	-0.002459	214
BA_ME_DCLC_Stop_DC_BoutRate_onperactms (x 10^6)	movement bouts	stop bout dark cycle total locomotor onsets within active states (per ms)	473	68.2622	70.8173	97.9938	91.2817	22.6269	109.685	87.5491	70.9223	18.6086	47.4309	89.6939	166.95	81.8853	60.924	53.6255	46.2435	20.2364	46.9793	0.360451	0.71289	0.900018	0.492064	0.900018	-0.053014	240
BA_ME_DCLC_Stop_DC_BoutMeanNumber	movement bouts	stop bout dark cycle mean number of bouts	474	2013.78	2015.64	3068.07	2820.67	688.5	2915.08	2628.29	2032.21	492.455	1465	3209.83	4782	2401.21	604.571	2034.29	1378.54	344.143	1370.57	0.399223	0.729081	0.997681	0.518486	0.997681	-0.001333	238
BA_ME_DCLC_Stop_DC_BoutMeanDur_ms	movement bouts	stop bout dark cycle mean locomotor bout duration (ms)	475	35752.8	48001	13242.3	14299.3	77889.4	13902.9	15221.4	20243.4	103294	27929.4	12954.7	7552.15	16815.3	83365.7	21045.7	39813.7	169456	33005.3	0.677312	0.896963	0.601113	0.39483	0.601113	-0.425009	490
BA_ME_DCLC_Stop_DC_BoutMeanMove_cm	movement bouts	stop bout dark cycle mean locomotor bout movement (cm)	476	19.8176	12.376	6.094	5.67933	51.8314	7.25391	6.7654	7.18886	60.9554	12.7723	5.36561	4.14586	6.00619	12.5844	12.1565	9.1225	41.6526	7.97445	0.322688	0.673497	0.429617	0.330364	0.429617	0.679234	493
BA_ME_DCLC_Stop_DC_BoutMeanSpeed_cms	movement bouts	stop bout dark cycle mean locomotor bout speed (cms)	477	3.29198	2.10924	2.03448	2.46651	7.50749	3.41268	2.69572	1.50124	5.13785	1.57982	1.74451	1.95247	2.05139	2.02131	2.24178	0.930809	4.80936	1.12227	0.080264	0.28624	0.182362	0.217417	0.182362	0.64223	495
BA_ME_DCLC_Stop_DC_BoutRatioSpeed_cms	movement bouts	stop bout dark cycle mean bout speed ratio (cms)	478	0.486447	0.345682	0.460192	0.397175	0.66545	0.521755	0.444465	0.355122	0.590113	0.457308	0.414181	0.548965	0.357187	0.150954	0.577625	0.22913	0.245802	0.241611	0.041492	0.195751	0.051488	0.114139	0.051488	0.49284	310
BA_ME_DCLC_Stop_DC_BoutSlopeSpeed_cms	movement bouts	stop bout dark cycle mean bout slope speed (cms)	479	0.121712	0.071395	0.070538	0.050688	0.177578	0.055693	0.046364	0.059505	0.392664	0.120669	0.049538	0.065745	0.088603	0.089395	0.065556	0.080224	0.052189	0.079908	0.479565	0.7927	0.253079	0.25197	0.253079	0.769586	350
BA_ME_DCLC_Stop_DC_BoutMeanAngle_deg	movement bouts	stop bout dark cycle mean locomotor turning angle (deg)	480	49.7394	53.4052	54.7466	50.3742	35.3663	48.9608	51.2783	59.9257	42.5284	54.7349	52.6336	56.319	51.3673	53.9669	58.1809	61.2423	38.9912	54.5403	0.882751	0.982326	0.324794	0.292574	0.324794	-0.102592	324
BA_ME_DCLC_Stop_LC_BoutTotDur_ms	movement bouts	stop bout light cycle total locomotor duration (ms)	481	3.77186e+07	3.41665e+07	3.97056e+07	3.9563e+07	29578662	3.99027e+07	4.03831e+07	3.95882e+07	3.24403e+07	40586923	3.76755e+07	4.08103e+07	3.99274e+07	3.23868e+07	36156809	2.54736e+07	2.50958e+07	3.58055e+07	0.139316	0.404473	0.19552	0.224611	0.19552	0.142694	315
BA_ME_DCLC_Stop_LC_BoutTotMove_cm	movement bouts	stop bout light cycle total locomotor movement (cm)	482	3980.98	1917.54	2596.64	2723.72	4535.14	5091.53	3476	5050.06	4127.52	4247.22	1883.29	3547.24	1899.65	2658.87	1772.01	796.123	749.834	2033.32	0.000932	0.013622	0.00062	0.011737	0.00062	1.05386	329
BA_ME_DCLC_Stop_LC_BoutRate_onperms (x 10^6)	movement bouts	stop bout light cycle total locomotor onsets (per ms)	483	6.67338	2.53429	3.84534	8.05136	1.20763	12.07	9.9541	11.6367	0.608501	6.01342	3.26749	6.71778	3.27507	1.51836	3.16724	0.110882	0.074153	2.14336	0.032479	0.167158	0.033913	0.099204	0.033913	1.39683	111
BA_ME_DCLC_Stop_LC_BoutRate_onperactms (x 10^6)	movement bouts	stop bout light cycle total locomotor onsets within active states (per ms)	484	45.736	55.7868	39.7487	66.7811	6.56101	71.9112	68.3778	59.5768	5.58535	47.3463	52.9304	82.4731	88.2774	28.3933	66.7993	20.4379	56.8854	50.0978	0.747319	0.927311	0.439823	0.333691	0.439823	-0.286593	23
BA_ME_DCLC_Stop_LC_BoutMeanNumber	movement bouts	stop bout light cycle mean number of bouts	485	269.343	103.799	155.571	322.417	48.8571	486.385	402.714	470.786	24.7273	243.286	131.5	276	132.5	61.4286	134.786	4.46154	3	86.7143	0.032479	0.16528	0.035836	0.098723	0.035836	1.37566	237
BA_ME_DCLC_Stop_LC_BoutMeanDur_ms	movement bouts	stop bout light cycle mean locomotor bout duration (ms)	486	341063	2.00237e+06	255224	122708	605411	82039.4	100277	84089.6	1.31192e+06	166828	286506	147864	301339	527227	268254	5.70961e+06	8.36527e+06	412913	0.975058	0.979188	0.166359	0.206134	0.166359	-2.5536	479
BA_ME_DCLC_Stop_LC_BoutMeanMove_cm	movement bouts	stop bout light cycle mean locomotor bout movement (cm)	487	41.5212	68.722	16.691	8.44783	92.8245	10.4681	8.63143	10.7269	166.922	17.4577	14.3216	12.8523	14.337	43.284	13.1468	178.441	249.945	23.4486	0.902564	0.989783	0.492326	0.354564	0.492326	-0.726926	468
BA_ME_DCLC_Stop_LC_BoutMeanSpeed_cms	movement bouts	stop bout light cycle mean locomotor bout speed (cms)	488	2.92963	1.54423	1.81281	2.51509	6.10808	2.98605	3.06638	1.50516	4.03442	1.40906	1.42839	1.80106	1.14243	1.78348	1.93563	0.712915	2.52426	1.0257	0.018959	0.116036	0.03402	0.097507	0.03402	0.923828	503
BA_ME_DCLC_Stop_LC_BoutRatioSpeed_cms	movement bouts	stop bout light cycle mean bout speed ratio (cms)	489	0.107586	0.054189	0.065397	0.068845	0.153325	0.127599	0.086076	0.127565	0.127234	0.104645	0.049987	0.08692	0.047578	0.082097	0.049009	0.031253	0.029879	0.056788	0.001476	0.019666	0.001375	0.013936	0.001375	0.989417	514
BA_ME_DCLC_Stop_LC_BoutSlopeSpeed_cms	movement bouts	stop bout light cycle mean bout slope speed (cms)	490	0.03964	0.0281	0.035016	0.022845	0.067601	0.034851	0.0183	0.031719	0.084028	0.022757	0.020536	0.029913	0.021858	0.052675	0.018517	0.031018	0.024902	0.02538	0.139316	0.401896	0.228534	0.248455	0.228534	0.496384	526
BA_ME_DCLC_Stop_LC_BoutMeanAngle_deg	movement bouts	stop bout light cycle mean locomotor turning angle (deg)	491	48.8955	57.6695	53.5051	47.4895	34.444	48.4468	48.2165	60.7495	45.1122	53.2002	51.174	53.5044	57.3039	51.9109	57.6264	74.7537	53.3788	61.7042	0.985936	0.97074	0.038407	0.100907	0.038407	-0.238109	504
BA_ME_DCLC_Stop_BoutPerDur	movement bouts	percentage of total light and dark cycle duration spent in stop bouts	492	97.207	96.1193	96.0864	96.035	99.521	96.3914	96.1527	96.5566	99.4278	97.4852	95.039	91.324	96.0511	99.0208	94.4547	96.3634	99.7689	96.9328	0.191142	0.51225	0.328355	0.292073	0.328355	0.016234	515
BA_ME_DCLC_Stop_BoutPerMove	movement bouts	percentage of total light and dark cycle movement contributed by stop bouts	493	49.4887	44.358	31.3043	31.3904	88.1087	41.2885	34.7737	33.6018	86.3937	49.0488	30.5555	21.5948	35.6955	64.2014	39.9795	37.7142	85.2284	39.8947	0.360451	0.70979	0.652863	0.413506	0.652863	0.157907	466
BA_ME_DCLC_Stop_DC_BoutPerDur	movement bouts	percentage of total dark cycle duration spent in stop bouts	494	95.2661	93.2974	92.8655	93.0693	99.3413	93.8852	93.4631	94.6036	99.129	95.7717	91.2911	83.7721	92.7394	98.5434	90.7427	94.7791	99.6718	94.8395	0.220901	0.543742	0.339864	0.297645	0.339864	0.030126	477
BA_ME_DCLC_Stop_DC_BoutPerMove	movement bouts	percentage of total dark cycle movement contributed by stop bouts	495	47.8181	42.4266	29.3278	29.6874	87.6283	38.9011	33.4509	30.8103	85.4605	47.2788	29.0787	19.4304	33.7297	59.89	39.5282	36.3564	84.6298	36.7692	0.399223	0.726153	0.641629	0.40913	0.641629	0.17259	488
BA_ME_DCLC_Stop_LC_BoutPerDur	movement bouts	percentage of total light cycle duration spent in stop bouts	496	99.3289	99.6436	99.6219	99.2596	99.8484	99.0778	98.9744	98.6735	99.9	99.2757	99.5499	99.2409	99.6496	99.773	99.2626	99.9635	99.9955	99.7134	0.93481	0.980058	0.107257	0.17491	0.107257	-0.004563	65
BA_ME_DCLC_Stop_LC_BoutPerMove	movement bouts	percentage of total light cycle movement contributed by stop bouts	497	62.1743	71.3359	60.8153	47.3737	92.0815	55.4119	43.5916	45.5372	93.8467	58.7368	57.0519	57.2163	64.0222	80.8567	47.5576	91.973	98.5528	73.4568	0.882751	0.979919	0.352518	0.304035	0.352518	-0.19831	55
BA_ME_DCLC_Other_BoutTotDur_ms	movement bouts	other bout total duration (ms; DC and LC)	498	1.93869e+07	1.49111e+07	2.40262e+07	1.74049e+07	2.72813e+07	1.62419e+07	1.48147e+07	1.56939e+07	2.20744e+07	1.75578e+07	2.50129e+07	1.94801e+07	1.60335e+07	6331115	1.35145e+07	1.34968e+07	12493880	1.29262e+07	0.032479	0.163443	0.096885	0.168658	0.096885	0.378693	21
BA_ME_DCLC_Other_BoutTotMove_cm	movement bouts	other bout total movement (cm; DC and LC)	499	3335.22	2538.69	4160.06	2940.45	4378.99	3733.29	2738.04	3054.42	2949.67	2726.84	3792.35	4979.62	2319.1	731.145	2006.39	1766.67	2863.59	1850.65	0.052448	0.235188	0.150322	0.197472	0.150322	0.393699	345
BA_ME_DCLC_Other_BoutRate_onperms (x 10^6)	movement bouts	other bout total onset rate (bouts/ms; DC and LC)	500	33.539	28.6688	42.9388	45.0448	12.705	49.6386	44.8064	38.4594	9.54256	25.176	43.4319	63.7447	34.6422	9.25859	31.1299	19.7605	5.79933	21.5835	0.191142	0.509237	0.584104	0.389977	0.584104	0.226355	303
BA_ME_DCLC_Other_BoutRate_onperactms (x 10^6)	movement bouts	other bout onset rate within active states (bouts/ms; DC and LC)	501	79.4588	78.3721	101.921	104.888	28.0453	124.231	104.318	87.9583	25.8828	58.4269	94.641	167.847	93.9587	64.0424	64.8009	54.8756	28.4226	58.3889	0.360451	0.706718	0.957198	0.50958	0.957198	0.019867	33
BA_ME_DCLC_Other_BoutMeanNumber	movement bouts	other bout rate total number locomotor bouts	502	2800.93	2399.52	3589.93	3747.5	1062.21	4141.92	3746.07	3215.43	799.545	2104.86	3622	5369.38	2896.29	774.071	2597.21	1647.85	484.857	1804.5	0.191142	0.506259	0.590325	0.393205	0.590325	0.223163	317
BA_ME_DCLC_Other_BoutMeanDur_ms	movement bouts	other bout rate mean locomotor bout duration (ms; DC and LC)	503	10716	8821.77	6692.66	4644.41	25683.4	3921.34	3954.73	4880.81	27608.7	8341.57	6905.83	3628	5535.88	8178.98	5203.46	8190.54	25768.2	7163.3	0.639549	0.922479	0.666871	0.417716	0.666871	0.28062	316
BA_ME_DCLC_Other_BoutMeanMove_cm	movement bouts	other bout mean movement (cm; DC and LC)	504	1.7041	1.56199	1.15881	0.784643	4.12251	0.901341	0.73091	0.949927	3.68918	1.2955	1.04703	0.927412	0.800714	0.944545	0.772514	1.07211	5.90604	1.02558	0.399223	0.723249	0.859739	0.484032	0.859739	0.125626	330
BA_ME_DCLC_Other_BoutMeanSpeed_cms	movement bouts	other bout mean locomotor speed (cms; DC and LC)	505																									257
BA_ME_DCLC_Other_BoutRatioSpeed_cms	movement bouts	other bout mean speed ratio (cm-s; DC and LC)	506	0.175104	0.164887	0.173147	0.168944	0.160513	0.229856	0.184819	0.194625	0.133624	0.155307	0.151616	0.255626	0.144641	0.115484	0.148462	0.130896	0.229199	0.143171	0.097436	0.329326	0.622986	0.401757	0.622986	0.086738	271
BA_ME_DCLC_Other_BoutSlopeSpeed_cms	movement bouts	other bout mean slope speed (cm-s; DC and LC)	507	0.009559	0.013367	0.008986	0.007994	0.001317	0.018588	0.013886	0.009657	0.009892	0.00615	0.01159	0.010997	0.013976	0.02133	0.0091	0.010178	0.020787	0.008975	0.958508	0.979951	0.154266	0.200794	0.154266	-0.48374	262
BA_ME_DCLC_Other_BoutMeanAngle_deg	movement bouts	other bout mean turn angle (degrees; DC and LC)	508																									256
BA_ME_DCLC_Other_DC_BoutTotDur_ms	movement bouts	other bout dark cycle total locomotor duration (ms)	509	1.60639e+07	1.37381e+07	2.05792e+07	1.48635e+07	2.23333e+07	1.2011e+07	1.22201e+07	1.21739e+07	19220443	1.511e+07	2.29154e+07	17086844	1.46978e+07	5.28747e+06	1.25105e+07	1.32795e+07	1.24414e+07	1.16859e+07	0.252681	0.589905	0.327071	0.292766	0.327071	0.225642	296
BA_ME_DCLC_Other_DC_BoutTotMove_cm	movement bouts	other bout dark cycle total locomotor movement (cm)	510	2865.59	2399.19	3887.74	2593.46	3722.99	3069.77	2367.95	2429.06	2616.31	2237.42	3583.57	4617.82	2153.46	651.678	1883.96	1760.45	2835.24	1707.33	0.097436	0.326887	0.359506	0.30542	0.359506	0.256285	234
BA_ME_DCLC_Other_DC_BoutRate_onperms (x 10^6)	movement bouts	other bout dark cycle total locomotor onsets (per ms)	511	56.8818	53.0424	79.165	77.8351	22.0782	82.4704	74.9818	60.5665	16.7425	41.2147	80.7126	117.576	64.0511	16.3157	56.8571	38.0766	11.1393	39.6106	0.286869	0.636891	0.808799	0.46457	0.808799	0.10082	376
BA_ME_DCLC_Other_DC_BoutRate_onperactms (x 10^6)	movement bouts	other bout dark cycle total locomotor onsets within active states (per ms)	512	83.3539	80.732	109.102	108.69	31.3077	133.881	107.771	91.2036	27.2997	57.5762	97.3201	177.114	94.2471	70.9436	64.2636	55.1201	28.263	58.5846	0.360451	0.703672	0.903095	0.490909	0.903095	0.046108	390
BA_ME_DCLC_Other_DC_BoutMeanNumber	movement bouts	other bout dark cycle mean number of bouts	513	2454.35	2287.58	3415.86	3358.58	952.643	3558.15	3235.36	2613.36	722.455	1778.36	3482.75	5073.12	2763.71	704	2444.07	1643.15	480.643	1709.14	0.286869	0.633784	0.807532	0.466676	0.807532	0.101519	389
BA_ME_DCLC_Other_DC_BoutMeanDur_ms	movement bouts	other bout dark cycle mean locomotor bout duration (ms)	514	10100.7	8587.4	6024.6	4425.51	23443.5	3375.63	3777.06	4658.33	26604.4	8496.6	6579.67	3368.11	5318.15	7510.61	5118.72	8081.71	25885	6837.26	0.639549	0.919551	0.72217	0.438793	0.72217	0.234163	375
BA_ME_DCLC_Other_DC_BoutMeanMove_cm	movement bouts	other bout dark cycle mean locomotor bout movement (cm)	515	1.65276	1.54801	1.13814	0.772189	3.90807	0.862743	0.731898	0.929481	3.62142	1.25814	1.02895	0.910251	0.77919	0.925679	0.770828	1.07139	5.89886	0.99894	0.399223	0.720367	0.894772	0.49204	0.894772	0.094463	465
BA_ME_DCLC_Other_DC_BoutMeanSpeed_cms	movement bouts	other bout dark cycle mean locomotor bout speed (cms)	516																									476
BA_ME_DCLC_Other_DC_BoutRatioSpeed_cms	movement bouts	other bout dark cycle mean bout speed ratio (cms)	517	0.182898	0.169194	0.188916	0.174486	0.166701	0.25558	0.193775	0.199531	0.136121	0.148075	0.156383	0.270256	0.146515	0.123249	0.15059	0.132569	0.227887	0.146102	0.139316	0.399353	0.550605	0.376469	0.550605	0.112362	464
BA_ME_DCLC_Other_DC_BoutSlopeSpeed_cms	movement bouts	other bout dark cycle mean bout slope speed (cms)	518	0.008395	0.014118	0.008615	0.007522	-0.000124	0.017152	0.013376	0.008956	0.006115	0.005552	0.01176	0.01048	0.013014	0.028279	0.008665	0.010916	0.02077	0.009057	0.981041	0.983017	0.08109	0.155469	0.08109	-0.74984	475
BA_ME_DCLC_Other_DC_BoutMeanAngle_deg	movement bouts	other bout dark cycle mean locomotor turning angle (deg)	519																									528
BA_ME_DCLC_Other_LC_BoutTotDur_ms	movement bouts	other bout light cycle total locomotor duration (ms)	520	3.32296e+06	1.17302e+06	3.44701e+06	2.54145e+06	4947958	4.23086e+06	2.59459e+06	3.52004e+06	2.85399e+06	2.44781e+06	2.09755e+06	2.39327e+06	1335656	1.04364e+06	1.00398e+06	217272	52459.4	1.24033e+06	7.8e-05	0.005865	0.000184	0.005813	0.000184	1.50224	529
BA_ME_DCLC_Other_LC_BoutTotMove_cm	movement bouts	other bout light cycle total locomotor movement (cm)	521	469.632	139.5	272.326	346.989	656	663.512	370.093	625.359	333.354	489.424	208.775	361.808	165.638	79.4671	122.428	6.21534	28.3435	143.322	0.000544	0.01173	0.0003	0.007726	0.0003	1.75127	487
BA_ME_DCLC_Other_LC_BoutRate_onperms (x 10^6)	movement bouts	other bout light cycle total locomotor onsets (per ms)	522	8.58529	2.72986	4.30261	9.71199	2.70833	14.4867	12.6236	14.8817	1.89709	8.07027	3.46006	7.21066	3.27684	1.73199	3.58152	0.116617	0.104167	2.35699	0.010334	0.069857	0.011368	0.045434	0.011368	1.65304	60
BA_ME_DCLC_Other_LC_BoutRate_onperactms (x 10^6)	movement bouts	other bout light cycle total locomotor onsets within active states (per ms)	523	58.7393	62.165	44.4754	80.555	14.7143	86.3094	86.7153	76.1907	17.4131	63.5407	56.0498	88.5241	88.325	32.3881	75.5367	21.4951	79.9105	55.091	0.639549	0.916641	0.807833	0.465901	0.807833	-0.081778	50
BA_ME_DCLC_Other_LC_BoutMeanNumber	movement bouts	other bout light cycle mean number of bouts	524	346.588	111.944	174.071	388.917	109.571	583.769	510.714	602.071	77.0909	326.5	139.25	296.25	132.571	70.0714	153.143	4.69231	4.21429	95.3571	0.010334	0.06883	0.012063	0.047538	0.012063	1.63045	16
BA_ME_DCLC_Other_LC_BoutMeanDur_ms	movement bouts	other bout light cycle mean locomotor bout duration (ms)	525	16773.4	15803.2	19802.2	6534.69	45157.4	7247.49	5080.32	5846.54	37021.1	7497.14	15063.2	8078.55	10075	14894	6555.86	46303.8	12448	13007.2	0.835897	0.953618	0.894519	0.492856	0.894519	0.085955	28
BA_ME_DCLC_Other_LC_BoutMeanMove_cm	movement bouts	other bout light cycle mean locomotor bout movement (cm)	526	2.14584	1.93209	1.56445	0.892195	5.98696	1.1366	0.724657	1.03868	4.32416	1.499	1.49928	1.22129	1.24942	1.13409	0.799437	1.32458	6.72558	1.503	0.600777	0.895059	0.828785	0.47128	0.828785	0.151382	388
BA_ME_DCLC_Other_LC_BoutMeanSpeed_cms	movement bouts	other bout light cycle mean locomotor bout speed (cms)	527																									537
BA_ME_DCLC_Other_LC_BoutRatioSpeed_cms	movement bouts	other bout light cycle mean bout speed ratio (cms)	528	0.142748	0.157158	0.079004	0.136532	0.13258	0.156827	0.14264	0.177657	0.116803	0.199943	0.099533	0.151177	0.124012	0.076144	0.121942	0.028606	0.540294	0.115552	0.097436	0.324483	0.806643	0.469029	0.806643	-0.13874	534
BA_ME_DCLC_Other_LC_BoutSlopeSpeed_cms	movement bouts	other bout light cycle mean bout slope speed (cms)	529	0.014556	0.02829	0.009932	0.010711	0.004474	0.021489	0.015775	0.012327	0.028337	0.013399	0.009822	0.012813	0.02251	0.012693	0.016422	0.003691	0.140555	0.007814	0.479565	0.789818	0.415607	0.328493	0.415607	-0.958728	292
BA_ME_DCLC_Other_LC_BoutMeanAngle_deg	movement bouts	other bout light cycle mean locomotor turning angle (deg)	530																									295
BD_Chow_FullRsq	bout dominance	Full R^2 for chow bout dominance	531	0.934405	0.936237	0.956652	0.952833	0.892143	0.937863	0.966342	0.929642	0.883048	0.956717	0.880868	0.889832	0.957898	0.95364	0.976595	0.948457	0.914394	0.968214	0.639549	0.913749	0.915433	0.495716	0.915433	-0.002826	360
BD_Chow_ActProbRsq	bout dominance	R^2 for chow active state probability	532	0.556156	0.584879	0.513559	0.453567	0.429818	0.484482	0.473779	0.696946	0.703136	0.693963	0.443152	0.841827	0.477825	0.788389	0.464563	0.56049	0.556665	0.54612	0.713131	0.90726	0.678017	0.42098	0.678017	-0.072647	220
BD_Chow_ActBtRateRsq	bout dominance	R^2 for chow bout rate	533	0.285337	0.170233	0.409247	0.378026	0.309069	0.440725	0.334233	0.063232	0.12847	0.219692	0.385877	0.026643	0.048903	0.148211	0.068072	0.100309	0.189785	0.394066	0.080264	0.284004	0.124254	0.183632	0.124254	0.745153	70
BD_Chow_BtSizeRsq	bout dominance	R^2 for chow bout size	534	0.092912	0.181125	0.033846	0.12124	0.153256	0.012656	0.15833	0.169464	0.051442	0.043063	0.051839	0.021362	0.43117	0.01704	0.443961	0.287658	0.167944	0.028028	0.747319	0.924778	0.220093	0.245873	0.220093	-0.963049	291
BD_Chow_ActProbPerRsq	bout dominance	normalized R^2 for chow active state probability	535	59.66	62.6769	53.6829	47.602	48.1781	51.6581	49.0281	74.9693	79.626	72.5358	50.3085	94.6051	49.8827	82.6716	47.5696	59.095	60.878	56.4049	0.713131	0.904718	0.700595	0.429362	0.700595	-0.071169	263
BD_Chow_ActBtRatePerRsq	bout dominance	normalized R^2 for chow bout rate	536	30.3737	18.3062	42.7791	39.6739	34.6435	46.9925	34.5874	6.8017	14.5485	22.9631	43.8065	2.99418	5.1052	15.5416	6.97035	10.576	20.7553	40.7003	0.097436	0.322115	0.131378	0.191172	0.131378	0.730493	374
BD_Chow_BtSizePerRsq	bout dominance	normalized R^2 for chow bout size	537	9.96626	19.0169	3.53801	12.7242	17.1784	1.34944	16.3845	18.229	5.82552	4.50107	5.88504	2.40072	45.0121	1.7868	45.4601	30.329	18.3667	2.89484	0.779099	0.943481	0.224503	0.247871	0.224503	-0.93216	236
BD_Water_FullRsq	bout dominance	Full R^2 for water bout dominance	538	0.922738	0.950797	0.95405	0.968104	0.925552	0.973361	0.914602	0.807533	0.919983	0.918714	0.913871	0.928783	0.958936	0.965482	0.973158	0.980777	0.916892	0.968478	0.860684	0.964882	0.196423	0.224739	0.196423	-0.043217	362
BD_Water_ActProbRsq	bout dominance	R^2 for water active state probability	539	0.699636	0.639394	0.519371	0.874814	0.658164	0.707972	0.701263	0.68928	0.770341	0.675883	0.390469	0.575351	0.476139	0.920387	0.75078	0.580781	0.540421	0.880827	0.252681	0.58688	0.443127	0.331762	0.443127	0.129898	34
BD_Water_ActBtRateRsq	bout dominance	R^2 for water bout rate	540	0.157923	0.19464	0.351526	0.040254	0.153039	0.249253	0.116743	0.021178	0.125863	0.20553	0.434642	0.323583	0.346175	0.002301	0.043224	0.124078	0.228815	0.054305	0.639549	0.910876	0.602787	0.395015	0.602787	-0.301588	458
BD_Water_BtSizeRsq	bout dominance	R^2 for water bout size	541	0.065178	0.116762	0.083153	0.053036	0.114349	0.016137	0.096596	0.097074	0.02378	0.037301	0.08876	0.029849	0.136622	0.042794	0.179154	0.275917	0.147656	0.033346	0.902564	0.987393	0.140768	0.192034	0.140768	-0.841107	521
BD_Water_ActProbPerRsq	bout dominance	normalized R^2 for water active state probability	542	75.9975	66.9889	54.4386	90.3636	71.1104	72.7347	76.6741	85.3563	83.7342	73.5683	42.727	61.9468	49.6528	95.3293	77.1489	59.2165	58.9406	90.9497	0.220901	0.540803	0.26561	0.262603	0.26561	0.18203	36
BD_Water_ActBtRatePerRsq	bout dominance	normalized R^2 for water bout rate	543	16.8232	20.7992	36.8456	4.15801	16.5349	25.6074	12.7644	2.62256	13.681	22.3715	47.5605	34.8394	36.1	0.238308	4.4416	12.651	24.9555	5.60724	0.600777	0.892125	0.598489	0.394935	0.598489	-0.306078	520
BD_Water_BtSizePerRsq	bout dominance	normalize R^2 for water bout size	544	7.1793	12.2119	8.71583	5.47837	12.3547	1.65789	10.5615	12.0211	2.58481	4.06016	9.71256	3.21378	14.2472	4.43239	18.4095	28.1325	16.1039	3.44311	0.902564	0.985013	0.165968	0.206551	0.165968	-0.766371	39
BD_Go_FullRsq	bout dominance	Full R^2 for go bout dominance	545	0.948976	0.960076	0.949904	0.96911	0.915643	0.968698	0.978599	0.979984	0.877881	0.951993	0.977181	0.96286	0.991395	0.94447	0.989421	0.913281	0.926264	0.975739	0.713131	0.902191	0.505502	0.362214	0.505502	-0.016777	219
BD_Go_ActProbRsq	bout dominance	R^2 for go active state probability	546	0.636187	0.709316	0.476835	0.580514	0.52333	0.519299	0.648389	0.775056	0.780674	0.785399	0.901637	0.48515	0.586436	0.935392	0.76217	0.68392	0.692041	0.627781	0.808858	0.951532	0.319659	0.290717	0.319659	-0.156977	221
BD_Go_ActBtRateRsq	bout dominance	R^2 for go bout rate	547	0.153835	0.101639	0.343645	0.04319	0.385718	0.324422	0.02929	0.017571	0.016639	0.070207	0.026805	0.225106	0.07893	0.003212	0.189525	0.081276	0.169687	0.038567	0.439239	0.756409	0.437488	0.332809	0.437488	0.597937	522
BD_Go_BtSizeRsq	bout dominance	R^2 for go bout size	548	0.158954	0.149122	0.129425	0.345406	0.006594	0.124977	0.30092	0.187358	0.080569	0.096387	0.04874	0.252604	0.326029	0.005867	0.037726	0.148085	0.064537	0.30939	0.360451	0.700651	0.874402	0.486495	0.874402	0.092118	524
BD_Go_ActProbPerRsq	bout dominance	normalized R^2 for go active state probability	549	67.2044	73.9771	50.1982	59.9018	57.1544	53.6079	66.2568	79.0886	88.927	82.5005	92.2691	50.3863	59.1526	99.0387	77.0319	74.8861	74.7131	64.339	0.779099	0.940965	0.39385	0.319301	0.39385	-0.138523	483
BD_Go_ActBtRatePerRsq	bout dominance	normalized R^2 for go bout rate	550	16.2882	10.5938	36.1768	4.45665	42.1254	33.4905	2.99309	1.79294	1.89535	7.37471	2.74306	23.3789	7.96152	0.340074	19.1552	8.89934	18.3195	3.95263	0.439239	0.753544	0.425038	0.332245	0.425038	0.620608	485
BD_Go_BtSizePerRsq	bout dominance	normalized R^2 for go bout size	551	16.5074	15.4291	13.625	35.6416	0.720177	12.9015	30.7501	19.1184	9.17763	10.1247	4.98782	26.2348	32.8859	0.62119	3.81292	16.2146	6.9674	31.7083	0.360451	0.697657	0.864734	0.483963	0.864734	0.097458	37
BD_Stop_FullRsq	bout dominance	Full R^2 for stop bout dominance	552	0.947097	0.960468	0.952499	0.967143	0.914471	0.963258	0.969394	0.977753	0.878185	0.95407	0.979404	0.957189	0.991048	0.949957	0.989572	0.906756	0.928311	0.981506	0.835897	0.951222	0.421728	0.331485	0.421728	-0.020226	441
BD_Stop_ActProbRsq	bout dominance	R^2 for stop active state probability	553	0.625955	0.71797	0.475448	0.577135	0.481965	0.469262	0.671208	0.650735	0.843247	0.838641	0.704586	0.535505	0.836625	0.924537	0.732848	0.597769	0.658338	0.75355	0.902564	0.982645	0.210394	0.236903	0.210394	-0.197864	443
BD_Stop_ActBtRateRsq	bout dominance	R^2 for stop bout rate	554	0.144919	0.110128	0.339897	0.04495	0.34653	0.282872	0.027543	0.019098	0.004713	0.09375	0.033198	0.235686	0.112115	0.004602	0.188851	0.081403	0.162219	0.062949	0.479565	0.786956	0.573807	0.384914	0.573807	0.396066	454
BD_Stop_BtSizeRsq	bout dominance	R^2 for stop bout size	555	0.176222	0.13237	0.137154	0.345058	0.085977	0.211124	0.270644	0.307919	0.030225	0.021678	0.241619	0.185997	0.042308	0.020818	0.067873	0.227584	0.107753	0.165007	0.252681	0.583886	0.427305	0.330377	0.427305	0.412821	43
BD_Stop_ActProbPerRsq	bout dominance	normalized R^2 for stop active state probability	556	66.341	74.6628	49.9159	59.6742	52.7042	48.7161	69.2399	66.5542	96.0216	87.9015	71.9403	55.9456	84.4182	97.3241	74.0571	65.9239	70.9179	76.7749	0.919736	0.982448	0.291448	0.272035	0.291448	-0.170489	439
BD_Stop_ActBtRatePerRsq	bout dominance	normalized R^2 for stop bout rate	557	15.3438	11.4699	35.6847	4.64771	37.894	29.3662	2.84122	1.95324	0.536646	9.82635	3.38963	24.6228	11.3128	0.484441	19.0841	8.97737	17.4747	6.4135	0.479565	0.784115	0.555493	0.377086	0.555493	0.419799	440
BD_Stop_BtSizePerRsq	bout dominance	normalized R^2 for stop bout size	558	18.3153	13.8673	14.3994	35.6781	9.40178	21.9177	27.9188	31.4926	3.44173	2.27219	24.67	19.4316	4.26901	2.19146	6.85878	25.0987	11.6075	16.8116	0.252681	0.580922	0.43548	0.332172	0.43548	0.401357	281
BD_Other_FullRsq	bout dominance	Full R^2 for other bout dominance	559	0.945217	0.957441	0.91387	0.968354	0.919401	0.960844	0.969946	0.978537	0.895057	0.955725	0.977248	0.965144	0.988707	0.956296	0.989947	0.91146	0.895852	0.974875	0.835897	0.948838	0.47426	0.345056	0.47426	-0.018539	279
BD_Other_ActProbRsq	bout dominance	R^2 for other active state probability	560	0.62857	0.661611	0.597779	0.551934	0.680382	0.445184	0.673642	0.673319	0.776355	0.629968	0.803521	0.576219	0.609844	0.844719	0.733205	0.61003	0.519488	0.595859	0.600777	0.889209	0.552429	0.375905	0.552429	-0.073909	3
BD_Other_ActBtRateRsq	bout dominance	R^2 for other bout rate	561	0.093476	0.136161	0.085797	0.116114	0.061095	0.299397	0.0728	0.030104	0.004558	0.077946	0.037306	0.297394	0.076368	0.005475	0.204451	0.0815	0.3633	0.023495	0.639549	0.90802	0.469943	0.342794	0.469943	-0.542642	218
BD_Other_BtSizeRsq	bout dominance	R^2 for other bout size	562	0.22317	0.159669	0.230294	0.300306	0.177924	0.216264	0.223503	0.275115	0.114144	0.247812	0.136421	0.09153	0.302495	0.106101	0.05229	0.219931	0.013064	0.355521	0.117249	0.368774	0.203264	0.231633	0.203264	0.483058	217
BD_Other_ActProbPerRsq	bout dominance	normalized R^2 for other active state probability	563	66.7072	69.0053	65.4118	56.9971	74.0027	46.3326	69.4515	68.8087	86.738	65.9152	82.2228	59.7029	61.681	88.3324	74.0651	66.9289	57.9882	61.1215	0.600777	0.886313	0.697614	0.428461	0.697614	-0.048866	44
BD_Other_ActBtRatePerRsq	bout dominance	normalized R^2 for other bout rate	564	9.80387	14.4357	9.38829	11.9908	6.64511	31.1598	7.50558	3.07641	0.509294	8.15568	3.81749	30.8135	7.72401	0.572552	20.6527	8.94166	40.5536	2.41009	0.639549	0.905183	0.464503	0.340577	0.464503	-0.558217	42
BD_Other_BtSizePerRsq	bout dominance	normalized R^2 for other bout size	565	23.4889	16.559	25.1999	31.0121	19.3522	22.5077	23.0429	28.1149	12.7527	25.9292	13.9597	9.48361	30.595	11.095	5.28215	24.1295	1.45828	36.4684	0.117249	0.366231	0.174323	0.210486	0.174323	0.504369	38

## Sheet: 8-8.5 mo old
BEHAVIOR	class	definition	index	Avg Control	Avg Test	M6240	M6242	M6244	M6246	M6250	M6252	M6254	M6241	M6243	M6245	M6247	M6249	M6251	M6253	M6255	p (MW)	FDR (MW)	p (ttest)	FDR (ttest)	p (B)	B	Rank
AFL_avg_Chow_g	aggregate measures	mean 24 hour chow consumption (g)	1	4.07585	3.53553	6.325	3.45833	3.875	3.35417	3.89259	3.1125	4.51333	3.77639	3.50227	2.89583	3.69861	4.17083	3.23333	3.50417	3.50278	0.231702	0.775159	0.20998	0.795577	0.20998	0.205174	45
AFL_avg_DC_Chow_g	aggregate measures	mean dark cycle chow consumption (g)	2	3.86419	3.29169	6.31382	3.37307	3.8702	3.18316	3.44673	2.77546	4.08688	3.69928	3.21599	2.46995	2.95016	4.03179	3.21343	3.42521	3.32769	0.167832	0.744704	0.221625	0.796637	0.221625	0.231338	331
AFL_avg_LC_Chow_gkg	aggregate measures	mean light cycle chow consumption (g)	3	7.52035	9.91335	0.382049	3.07708	0.182	5.79605	15.3409	12.2434	15.6211	2.74401	10.7318	16.3801	34.014	5.45094	0.765402	2.75074	6.46974	0.652836	0.714785	0.626415	0.770305	0.626415	-0.398572	41
AFL_avg_Liquid_g	aggregate measures	mean 24 hour water intake (g)	4	4.23508	3.81311	4.0287	3.68056	4.22222	3.94861	6.25185	3.41111	4.1025	4.08889	4.01818	2.34167	5.42639	4.2775	3.53	3.39028	3.43194	0.231702	0.769055	0.385201	0.710525	0.385201	0.151422	71
AFL_avg_DC_Liquid_g	aggregate measures	mean dark cycle water intake (g)	5	3.9291	3.51418	3.83338	3.36708	4.21013	3.78336	5.46982	3.20132	3.63863	4.0402	3.7575	1.6701	4.36924	4.07242	3.51051	3.33125	3.36222	0.306294	0.792105	0.332572	0.736138	0.332572	0.161012	387
AFL_avg_LC_Liquid_g	aggregate measures	mean light cycle water intake (g)	6	0.305978	0.298927	0.195324	0.31348	0.012094	0.165253	0.782033	0.209796	0.463867	0.048689	0.260685	0.671571	1.05715	0.205077	0.019494	0.059028	0.069727	0.347164	0.774293	0.966969	0.765852	0.966969	0.033636	413
AFL_avg_Move_m	aggregate measures	mean 24 hour movement (m; locomotor and nonlocomotor)	7	507.453	505.126	594.128	558.789	662.291	425.905	454.634	348.421	508.006	704.621	1294.81	328.501	149.818	603.659	324.55	319.446	315.601	0.198446	0.789167	0.987326	0.764694	0.987326	0.006632	373
AFL_avg_DC_Move_m	aggregate measures	mean dark cycle movement (m;locomotor and nonlocomotor)	8	475.865	476.387	565.397	531.547	646.117	398.243	410.191	320.799	458.762	672.957	1266.92	296.605	120.934	565.917	301.834	290.988	294.935	0.198446	0.781791	0.99716	0.769476	0.99716	-0.00158	562
AFL_avg_LC_Move_m	aggregate measures	mean light cycle movement (m; locomotor and nolocomotor	9	31.5883	28.7395	28.7317	27.2418	16.1734	27.6626	44.4432	27.6218	49.244	31.664	27.89	31.8954	28.8842	37.742	22.7156	28.4578	20.6665	0.610567	0.712949	0.535979	0.722471	0.535979	0.13636	565
TBA_DCLC_MeanPerAct	time budget	mean 24 hour percentage time mouse is active (feeding-drinking-movement)	10	31.1537	31.8616	33.7067	29.6825	36.9548	28.5127	28.5671	27.9645	32.6874	39.5906	35.4723	37.9609	22.835	37.5397	25.1238	26.0765	30.2943	0.652836	0.712934	0.802571	0.732166	0.802571	-0.032418	372
TBA_DCLC_MeanPerInact	time budget	mean 24 hour percentage mouse is inactive	11	68.8463	68.1384	66.2933	70.3175	63.0452	71.4873	71.4329	72.0355	67.3126	60.4094	64.5277	62.0391	77.165	62.4603	74.8762	73.9235	69.7057	0.389433	0.7707	0.802571	0.730581	0.802571	0.014912	412
TBA_DCLC_MeanPerStop	time budget	mean 24 hour percentage mouse not moving (all places within cage)	12	19.7615	18.4909	21.6598	19.2967	26.2912	17.5946	16.5406	17.6532	19.2941	24.6658	18.6498	19.4422	12.7778	25.0603	13.0485	15.493	18.7894	0.306294	0.787275	0.560673	0.750943	0.560673	0.095877	386
TBA_DCLC_MeanPerStopAtHomeBase	time budget	mean 24 hour percentage mouse stopped at the home base (both long and short stops)	13	9.28584	10.6523	13.6246	4.77883	9.16103	10.6309	9.84432	4.30248	12.6587	17.4697	11.5209	12.1866	8.77281	7.38439	8.92443	10.2539	8.70578	0.566744	0.726145	0.448258	0.716803	0.448258	-0.198062	328
TBA_DCLC_MeanPerLongStopAtHomeBase	time budget	mean 24 hour percentage mouse has a long stop at the home base	14	5.47191	6.404	7.05633	2.71934	5.78332	6.22765	6.32348	2.93324	7.26	10.4418	4.05755	8.69341	8.02217	4.80855	3.55397	5.72159	5.93297	0.693706	0.732884	0.424967	0.723578	0.424967	-0.226929	314
TBA_DCLC_MeanPerShortStopAtHomeBase	time budget	mean 24 hour percentage mouse has a short stop at the home base	15	3.81393	4.24831	6.56831	2.05949	3.3777	4.40325	3.52084	1.36923	5.3987	7.02785	7.46334	3.49324	0.750648	2.57584	5.37046	4.53228	2.7728	0.652836	0.711091	0.694953	0.75914	0.694953	-0.155609	43
TBA_DCLC_MeanPerStopAtFeeder	time budget	mean 24 hour percentage mouse stopped at feeder	16	6.52348	4.20447	3.68158	12.1353	9.07069	4.59368	0.910019	11.8183	3.45479	3.18255	0.543231	1.20139	1.84765	14.2008	1.95276	3.1646	7.54273	0.094639	0.848796	0.339092	0.74275	0.339092	0.633719	439
TBA_DCLC_MeanPerStopAtLickSpout	time budget	mean 24 hour percentage mouse stopped at lick spout	17	1.77051	0.948043	0.730497	1.56969	7.28474	0.614993	0.852798	0.915869	0.424995	0.558593	0.573503	1.75919	1.02483	1.26913	0.438413	0.251108	1.70958	0.389433	0.767098	0.373388	0.71378	0.373388	0.901142	6
TBA_DCLC_MeanPerStopAtOther	time budget	mean 24 hour percentage mouse stopped at location other than home base-feeder-lick spout	18	2.18161	2.68603	3.62305	0.812953	0.77471	1.75498	4.93349	0.616456	2.75566	3.45496	6.01214	4.29495	1.13252	2.20596	1.73294	1.82343	0.831326	0.801554	0.774959	0.580535	0.767765	0.580535	-0.300078	116
TBA_DCLC_MeanPerGo	time budget	mean 24 hour percentage mouse spends in locomotion	19	2.16048	3.32627	4.15641	0.573883	0.680422	2.6804	2.73392	0.833609	3.46471	4.98279	10.3185	2.87372	0.274281	2.39075	3.09719	2.19814	0.474805	0.610567	0.71098	0.392292	0.705051	0.392292	-0.622553	332
TBA_DCLC_MeanPerFeed	time budget	mean 24 hour percentage mouse spends feeding	20	8.58567	8.65722	7.21247	9.11434	9.28333	7.60663	8.72655	8.8134	9.34299	9.41382	6.07382	8.40475	8.64302	9.61635	8.43226	8.04228	10.6314	0.566744	0.723945	0.90511	0.746377	0.90511	-0.011972	44
TBA_DCLC_MeanPerDrink	time budget	mean 24 hour percentage mouse spends drinking	21	0.646083	1.38731	0.67809	0.697543	0.699929	0.631118	0.56595	0.664384	0.585568	0.528262	0.430229	7.24027	1.13987	0.472315	0.545783	0.343094	0.39867	0.060295	1.01666	0.426689	0.720674	0.426689	-1.1025	115
TBA_DCLC_MeanPerAct_DC	time budget	mean dark cycle percentage time mouse is active (feeding-drinking-movement)	22	53.5286	54.4106	59.3254	50.52	67.1471	48.8594	48.5029	46.9448	53.4009	70.2169	62.1334	58.3609	33.6188	66.3146	45.3124	45.6396	53.6886	0.566744	0.721758	0.871069	0.753778	0.871069	-0.023578	3
TBA_DCLC_MeanPerInact_DC	time budget	mean dark cycle percentage mouse is inactive	23	46.4714	45.5894	40.6746	49.48	32.8529	51.1406	51.4971	53.0552	46.5991	29.7831	37.8666	41.6391	66.3812	33.6854	54.6876	54.3604	46.3114	0.477545	0.780237	0.871069	0.75223	0.871069	0.027645	370
TBA_DCLC_MeanPerStop_DC	time budget	mean dark cycle percentage mouse not moving (all places within cage)	24	33.472	31.3105	37.3514	31.7508	47.3583	29.5926	27.6976	29.5872	30.9661	43.192	32.3558	30.5159	18.541	43.1663	23.0191	26.431	33.2633	0.389433	0.76353	0.608601	0.764037	0.608601	0.096306	410
TBA_DCLC_MeanPerStopAtHomeBase_DC	time budget	mean dark cycle percentage mouse stopped at the home base (both long and short stops)	25	15.5517	17.504	23.7148	8.10576	16.6291	17.3077	16.056	7.50375	19.5451	30.2149	19.7474	18.805	11.5245	12.6047	15.5273	16.7789	14.8294	0.610567	0.709021	0.531192	0.722969	0.531192	-0.170608	384
TBA_DCLC_MeanPerLongStopAtHomeBase_DC	time budget	mean dark cycle percentage mouse has a long stop at the home base	26	9.07107	10.072	12.0743	4.503	10.4756	9.89292	10.1971	5.20139	11.1532	17.8685	6.53494	13.0293	10.2284	8.19862	5.9765	8.97575	9.76394	0.522455	0.770044	0.587028	0.761975	0.587028	-0.151006	234
TBA_DCLC_MeanPerShortStopAtHomeBase_DC	time budget	mean dark cycle percentage mouse has a short stop at the home base	27	6.48067	7.432	11.6405	3.60277	6.15346	7.41473	5.8589	2.30236	8.39199	12.3464	13.2124	5.77563	1.29611	4.40606	9.55076	7.80316	5.06545	0.652836	0.709259	0.624482	0.772446	0.624482	-0.197607	558
TBA_DCLC_MeanPerStopAtFeeder_DC	time budget	mean dark cycle percentage mouse stopped at feeder	28	11.0196	7.42245	6.05976	20.0575	15.8557	8.04412	1.63246	19.4856	6.00188	5.71638	0.956353	1.8946	3.17869	24.4465	3.56298	5.84976	13.7743	0.094639	0.831112	0.381197	0.712515	0.381197	0.570102	555
TBA_DCLC_MeanPerStopAtLickSpout_DC	time budget	mean dark cycle percentage mouse stopped at lick spout	29	3.11913	1.6123	1.28055	2.33936	13.4401	1.06153	1.51143	1.50656	0.694424	1.04234	1.01118	2.7179	1.75007	1.98078	0.801256	0.459186	3.13566	0.389433	0.759995	0.377829	0.715763	0.377829	0.952026	72
TBA_DCLC_MeanPerStopAtOther_DC	time budget	mean dark cycle percentage mouse stopped at location other than home base-feeder-lick spout	30	3.78156	4.7718	6.29637	1.24816	1.43342	3.17929	8.49769	1.09127	4.72471	6.21833	10.6409	7.09843	2.08772	4.13429	3.12766	3.34318	1.52393	0.801554	0.773185	0.529168	0.722554	0.529168	-0.335552	440
TBA_DCLC_MeanPerGo_DC	time budget	mean dark cycle percentage mouse spends in locomotion	31	3.81412	5.9771	7.47372	1.02209	1.24966	4.7664	4.82619	1.4737	5.88707	8.93419	18.6714	4.98757	0.445582	4.37409	5.62572	3.90776	0.870494	0.610567	0.707073	0.379211	0.711966	0.379211	-0.648095	454
TBA_DCLC_MeanPerFeed_DC	time budget	mean dark cycle percentage mouse spends feeding	32	15.123	15.0808	13.317	16.5628	17.2328	13.3774	15.04	14.7352	15.5959	17.1175	10.3645	13.1252	12.9503	17.9132	15.6606	14.6738	18.8411	0.477545	0.777225	0.972609	0.767429	0.972609	0.004034	534
TBA_DCLC_MeanPerDrink_DC	time budget	mean dark cycle percentage mouse spends drinking	33	1.1195	2.04222	1.18325	1.1844	1.3063	1.12302	0.939128	1.14868	0.951751	0.973273	0.741783	9.73226	1.68188	0.861025	1.00686	0.627037	0.713681	0.140482	0.704974	0.451052	0.715826	0.451052	-0.867283	537
TBA_DCLC_MeanPerAct_LC	time budget	mean light cycle percentage time mouse is active (feeding-drinking-movement)	34	5.17828	5.96967	3.31232	5.51155	1.64533	4.91152	7.42523	5.53786	7.90415	3.72245	4.08254	14.8368	10.4966	6.24574	1.76502	3.3456	3.26268	0.477545	0.774235	0.677939	0.756269	0.677939	-0.205177	550
TBA_DCLC_MeanPerInact_LC	time budget	mean light cycle percentage mouse is inactive	35	94.8217	94.0303	96.6877	94.4885	98.3547	95.0885	92.5748	94.4621	92.0959	96.2776	95.9175	85.1632	89.5034	93.7543	98.235	96.6544	96.7373	0.566744	0.719584	0.677939	0.75828	0.677939	0.012091	547
TBA_DCLC_MeanPerStop_LC	time budget	mean light cycle percentage mouse not moving (all places within cage)	36	3.80884	3.76907	2.98656	4.91393	1.60428	3.70548	4.66054	3.48882	5.30227	2.87893	2.53906	6.72363	6.27762	5.28609	1.48329	2.84448	2.11943	0.347164	0.770217	0.964947	0.770052	0.964947	0.015145	554
TBA_DCLC_MeanPerStopAtHomeBase_LC	time budget	mean light cycle percentage mouse stopped at the home base (both long and short stops)	37	1.98936	2.74715	1.79951	0.86181	0.148966	2.98991	3.20127	0.604733	4.31932	2.40071	1.94606	4.53493	5.7394	1.69748	1.28954	2.675	1.69408	0.801554	0.77142	0.365976	0.729452	0.365976	-0.465631	557
TBA_DCLC_MeanPerLongStopAtHomeBase_LC	time budget	mean light cycle percentage mouse has a long stop at the home base	38	1.2808	2.18081	1.19977	0.617075	0.114589	2.11486	2.18246	0.364944	2.37192	1.61599	1.19611	3.56187	5.64016	1.12892	0.792931	1.96087	1.54967	0.801554	0.769663	0.222851	0.787579	0.222851	-0.767818	40
TBA_DCLC_MeanPerShortStopAtHomeBase_LC	time budget	mean light cycle percentage mouse has a short stop at the home base	39	0.708557	0.566335	0.599737	0.244735	0.034377	0.875049	1.01881	0.239789	1.9474	0.784722	0.749948	0.973059	0.099236	0.568561	0.496607	0.71413	0.144416	0.389433	0.756493	0.590763	0.759787	0.590763	0.323228	70
TBA_DCLC_MeanPerStopAtFeeder_LC	time budget	mean light cycle percentage mouse stopped at feeder	40	1.28834	0.571699	0.87171	3.1334	1.29001	0.536379	0.146989	2.63245	0.407472	0.260739	0.056382	0.439022	0.322161	2.97047	0.087439	0.101072	0.336305	0.02704	1.13981	0.215991	0.783076	0.215991	1.17219	50
TBA_DCLC_MeanPerStopAtLickSpout_LC	time budget	mean light cycle percentage mouse stopped at lick spout	41	0.205889	0.189739	0.082772	0.643813	0.16039	0.096527	0.157033	0.202315	0.098372	0.006654	0.059501	0.664464	0.197298	0.501932	0.002564	0.009177	0.076325	0.140482	0.69668	0.894245	0.744718	0.894245	0.117847	60
TBA_DCLC_MeanPerStopAtOther_LC	time budget	mean light cycle percentage mouse stopped at location other than home base-feeder-lick spout	42	0.325249	0.260479	0.232575	0.274911	0.004917	0.082663	1.15524	0.04933	0.477105	0.210827	0.477121	1.08522	0.018766	0.116201	0.103745	0.059239	0.012715	0.389433	0.753023	0.748353	0.75474	0.748353	0.320378	16
TBA_DCLC_MeanPerGo_LC	time budget	mean light cycle percentage mouse spends in locomotion	43	0.24438	0.246453	0.215959	0.045087	0.005262	0.241197	0.510071	0.077474	0.615608	0.357753	0.440751	0.491869	0.07547	0.228938	0.153457	0.206802	0.016581	0.522455	0.767361	0.984575	0.7668	0.984575	-0.012187	28
TBA_DCLC_MeanPerFeed_LC	time budget	mean light cycle percentage mouse spends feeding	44	1.02584	1.3197	0.035333	0.423966	0.032465	0.89883	2.08298	1.87768	1.82965	0.469516	1.03312	3.27249	3.61036	0.678597	0.122808	0.277387	1.09335	0.693706	0.731051	0.634473	0.771195	0.634473	-0.363402	389
TBA_DCLC_MeanPerDrink_LC	time budget	mean light cycle percentage mouse spends drinking	45	0.099215	0.634444	0.07447	0.12856	0.003318	0.066016	0.171643	0.09388	0.156617	0.016253	0.069603	4.34877	0.533097	0.052118	0.005464	0.01693	0.033319	0.231702	0.763047	0.368312	0.730646	0.368312	-2.67686	375
TBA_DCLC_MeanPerActStop	time budget	mean dark and light cycle percentage mouse stopped (all locations) during the ACTIVE state only	46	63.0684	57.7641	64.2462	65.0786	71.1773	61.6218	57.6262	62.9282	58.8006	62.2089	52.7454	51.7176	55.3188	66.5043	51.6541	59.7648	62.1989	0.060295	0.977557	0.068463	1.37107	0.068463	0.126744	390
TBA_DCLC_MeanPerActStopAtHomeBase	time budget	mean dark and light cycle percentage mouse stopped at the home base (both long and short stops) during the ACTIVE state only	47	29.3909	33.7191	40.5118	16.0953	24.4073	37.2304	33.8042	15.4189	38.2688	44.0176	32.7387	32.41	37.5516	19.3523	35.3042	39.7375	28.6406	0.73209	0.745412	0.374427	0.712527	0.374427	-0.198193	376
TBA_DCLC_MeanPerActLongStopAtHomeBase	time budget	mean dark and light cycle percentage mouse had a long stop at the home base during the ACTIVE state only	48	17.2404	20.3866	20.9195	9.08869	15.3342	21.7693	21.4362	10.5896	21.5451	26.1777	11.5869	22.7039	34.2283	12.6555	14.0732	22.2124	19.4549	0.859518	0.772529	0.385711	0.705279	0.385711	-0.241831	233
TBA_DCLC_MeanPerActShortStopAtHomeBase	time budget	mean dark and light cycle percentage mouse had a short stop at the home base during the ACTIVE state only	49	12.1506	13.3325	19.5923	7.00656	9.07309	15.4611	12.368	4.82936	16.7237	17.8398	21.1518	9.70606	3.32335	6.69686	21.231	17.5251	9.18577	0.73209	0.743616	0.722004	0.761016	0.722004	-0.13392	326
TBA_DCLC_MeanPerActStopAtFeeder	time budget	mean dark and light cycle percentage mouse stopped at the feeder during the ACTIVE state only	50	21.2365	12.9742	11.0405	40.8382	24.8097	16.0723	3.18078	42.057	10.657	8.06176	1.52917	3.31912	8.28515	37.6181	7.7535	12.1778	25.0489	0.115929	0.718644	0.265813	0.804246	0.265813	0.710901	352
TBA_DCLC_MeanPerActStopAtLickSpout	time budget	mean dark and light cycle percentage mouse stopped at the lick spout during the ACTIVE state only	51	5.32303	2.99843	2.18107	5.40997	19.885	2.17851	3.06051	3.25373	1.29241	1.43349	1.6242	4.59307	4.43332	3.48661	1.73496	0.955652	5.72612	0.347164	0.766185	0.350679	0.730105	0.350679	0.828041	312
TBA_DCLC_MeanPerActStopAtOther	time budget	mean dark and light cycle percentage mouse stopped at a place other than the home base-feeder-lick spout during the ACTIVE state only	52	7.11795	8.07241	10.5128	2.73524	2.0753	6.14059	17.5807	2.19855	8.58244	8.69604	16.8533	11.3955	5.04877	6.04724	6.86143	6.89377	2.78329	0.768298	0.756691	0.718408	0.76104	0.718408	-0.181538	340
TBA_DCLC_MeanPerActGo	time budget	mean dark and light cycle percentage mouse spends in locomotion during the ACTIVE state only	53	6.9858	9.87408	12.3001	1.9544	1.83691	9.41206	9.67796	2.98337	10.7358	12.5477	28.905	7.6029	1.21967	6.39372	12.3221	8.43422	1.56734	0.610567	0.705136	0.448148	0.719361	0.448148	-0.499221	540
TBA_DCLC_MeanPerActFeed	time budget	mean dark and light cycle percentage mouse spends feeding during the ACTIVE state only	54	27.8438	28.3467	21.4374	30.5864	25.0677	26.7473	30.7118	31.7072	28.6485	23.8897	17.1192	22.2159	38.5216	25.8206	33.8234	30.463	34.9202	0.566744	0.717423	0.871684	0.751218	0.871684	-0.025827	543
TBA_DCLC_MeanPerActDrink	time budget	mean dark and light cycle percentage mouse spends drinking during the ACTIVE state only	55	2.10204	4.01511	2.01636	2.38058	1.91813	2.21888	1.98409	2.38124	1.81501	1.35366	1.23046	18.4636	4.93985	1.28142	2.20044	1.33797	1.31357	0.140482	0.688579	0.414508	0.72334	0.414508	-0.93365	157
TBA_DCLC_MeanPerActStop_DC	time budget	mean dark cycle percentage mouse stopped (all locations) during the ACTIVE state only	56	62.0691	57.137	62.9379	62.8591	70.6235	60.446	56.8555	62.9877	57.7743	61.4937	52.2175	52.7473	54.3555	65.2071	50.7026	58.3231	62.049	0.060295	0.941351	0.079379	1.45146	0.079379	0.119451	522
TBA_DCLC_MeanPerActStopAtHomeBase_DC	time budget	mean dark cycle percentage mouse stopped at the home base (both long and short stops) during the ACTIVE state only	57	28.6876	32.3604	39.8746	16.0965	24.7008	35.2848	32.5455	16.0801	36.2305	42.9855	31.8634	32.6513	33.6965	18.8527	34.2475	37.2773	27.3092	0.73209	0.741828	0.415274	0.721683	0.415274	-0.173805	524
TBA_DCLC_MeanPerActLongStopAtHomeBase_DC	time budget	mean dark cycle percentage mouse had a long stop at the home base during the ACTIVE state only	58	16.6332	18.9301	20.1911	8.86659	15.4773	19.9602	20.3818	11.1777	20.3774	25.3461	10.5991	22.6534	29.6266	12.2577	13.2047	19.8701	17.8833	0.693706	0.729228	0.469521	0.715439	0.469521	-0.186622	455
TBA_DCLC_MeanPerActShortStopAtHomeBase_DC	time budget	mean dark cycle percentage mouse had a short stop at the home base during the ACTIVE state only	59	12.0544	13.4303	19.6836	7.22994	9.22351	15.3246	12.1636	4.90242	15.8531	17.6394	21.2643	9.99785	4.06986	6.59492	21.0428	17.4072	9.42591	0.73209	0.740049	0.669181	0.758572	0.669181	-0.15593	53
TBA_DCLC_MeanPerActStopAtFeeder_DC	time budget	mean dark cycle percentage mouse stopped at the feeder during the ACTIVE state only	60	20.86	13.2245	10.2781	39.5184	23.7226	16.4771	3.33596	41.3506	11.3372	8.15989	1.52825	3.30504	9.35009	36.9617	7.80006	12.7796	25.9117	0.094639	0.814151	0.290951	0.805014	0.290951	0.657522	63
TBA_DCLC_MeanPerActStopAtLickSpout_DC	time budget	mean dark cycle percentage mouse stopped at the lick spout during the ACTIVE state only	61	5.26139	3.08209	2.1564	4.74702	20.0887	2.19209	3.15918	3.20034	1.28599	1.49036	1.63532	4.62172	5.14172	3.05359	1.78855	0.999806	5.92562	0.306294	0.782504	0.388035	0.706457	0.388035	0.771538	442
TBA_DCLC_MeanPerActStopAtOther_DC	time budget	mean dark cycle percentage mouse stopped at a place other than the home base-feeder-lick spout during the ACTIVE state only	62	7.26019	8.46993	10.6288	2.49718	2.11132	6.49196	17.8149	2.35658	8.92062	8.85794	17.1905	12.1692	6.16722	6.33919	6.86647	7.26639	2.90255	0.73209	0.738279	0.652351	0.768493	0.652351	-0.222344	484
TBA_DCLC_MeanPerActGo_DC	time budget	mean dark cycle percentage mouse spends in locomotion during the ACTIVE state only	63	7.23899	10.2031	12.5567	2.06029	1.86888	9.81019	10.0833	3.16217	11.1314	12.6997	29.9316	8.33149	1.35804	6.6249	12.44	8.61878	1.6205	0.566744	0.715275	0.449575	0.716185	0.449575	-0.495151	15
TBA_DCLC_MeanPerActFeed_DC	time budget	mean dark cycle percentage mouse spends feeding during the ACTIVE state only	64	28.5719	28.8362	22.496	32.7078	25.5521	27.4482	31.1172	31.3894	29.2926	24.4111	16.6429	22.1788	39.3454	26.8597	34.6018	31.6577	34.9923	0.610567	0.703209	0.934658	0.75884	0.934658	-0.013286	27
TBA_DCLC_MeanPerActDrink_DC	time budget	mean dark cycle percentage mouse spends drinking during the ACTIVE state only	65	2.11997	3.82366	2.00939	2.37281	1.95553	2.29558	1.94404	2.46078	1.8017	1.39546	1.20803	16.7424	4.94108	1.30822	2.25554	1.40041	1.33814	0.140482	0.680664	0.41886	0.721949	0.41886	-0.850908	472
TBA_DCLC_MeanPerActStop_LC	time budget	mean light cycle percentage mouse stopped (all locations) during the ACTIVE state only	66	77.6805	69.9458	89.8493	88.6304	97.1496	77.1224	61.2598	62.7555	66.9964	74.6193	59.8713	53.7972	59.839	84.5398	77.6485	82.916	66.3351	0.115929	0.708229	0.270676	0.807342	0.270676	0.151315	430
TBA_DCLC_MeanPerActStopAtHomeBase_LC	time budget	mean light cycle percentage mouse stopped at the home base (both long and short stops) during the ACTIVE state only	67	34.6096	50.5311	49.4963	15.2182	13.8482	62.6079	38.5892	8.53932	53.9679	60.7	44.6095	39.5901	54.2069	19.0603	62.6922	69.0778	54.3123	0.963947	0.789002	0.127847	0.881431	0.127847	-0.546002	474
TBA_DCLC_MeanPerActLongStopAtHomeBase_LC	time budget	mean light cycle percentage mouse had a long stop at the home base during the ACTIVE state only	68	22.4618	37.3478	32.6439	11.0343	11.7105	41.9577	25.6322	5.01407	29.2398	37.025	25.9393	31.9779	53.3484	13.5895	41.1679	46.6438	49.0909	0.979953	0.789834	0.050194	1.24173	0.050194	-0.733552	432
TBA_DCLC_MeanPerActShortStopAtHomeBase_LC	time budget	mean light cycle percentage mouse had a short stop at the home base during the ACTIVE state only	69	12.1478	13.1833	16.8524	4.18395	2.13767	20.6502	12.9569	3.52525	24.7281	23.6751	18.6702	7.61222	0.858448	5.47081	21.5244	22.4341	5.22139	0.693706	0.727414	0.830613	0.730798	0.830613	-0.11802	419
TBA_DCLC_MeanPerActStopAtFeeder_LC	time budget	mean light cycle percentage mouse stopped at the feeder during the ACTIVE state only	70	32.9853	12.821	30.2617	56.4985	76.5871	10.3867	2.43057	49.48	5.25235	7.57502	1.82441	3.46454	3.36511	56.0451	9.69412	10.6445	9.95535	0.094639	0.797868	0.120879	0.891876	0.120879	1.36331	461
TBA_DCLC_MeanPerActStopAtLickSpout_LC	time budget	mean light cycle percentage mouse stopped at the lick spout during the ACTIVE state only	71	4.38203	2.3376	2.73371	12.0466	6.39565	2.25026	1.97944	3.95573	1.31287	0.182404	1.80155	4.94884	2.08323	7.84046	0.047771	0.196139	1.60039	0.075991	0.842964	0.24677	0.786223	0.24677	0.906573	421
TBA_DCLC_MeanPerActStopAtOther_LC	time budget	mean light cycle percentage mouse stopped at a place other than the home base-feeder-lick spout during the ACTIVE state only	72	5.70363	4.25601	7.35767	4.86711	0.318711	1.87754	18.2607	0.780433	6.46329	6.16182	11.6359	5.79365	0.183848	1.59396	5.2144	2.99754	0.467033	0.347164	0.762194	0.588521	0.759226	0.588521	0.422377	463
TBA_DCLC_MeanPerActGo_LC	time budget	mean light cycle percentage mouse spends in locomotion during the ACTIVE state only	73	4.20278	6.52253	6.66844	0.831072	0.362922	5.36609	6.97829	1.22835	7.98427	11.8059	10.6301	3.63355	0.682526	2.77478	13.38	8.77631	0.496989	0.832168	0.76591	0.329161	0.740276	0.329161	-0.634089	511
TBA_DCLC_MeanPerActFeed_LC	time budget	mean light cycle percentage mouse spends feeding during the ACTIVE state only	74	16.3883	19.2123	1.06273	8.11555	2.26834	16.3069	29.4039	34.5309	23.0297	13.1707	27.7831	16.7877	34.7895	11.8644	8.86967	7.99155	32.4422	0.73209	0.736517	0.656277	0.754108	0.656277	-0.22937	513
TBA_DCLC_MeanPerActDrink_LC	time budget	mean light cycle percentage mouse spends drinking during the ACTIVE state only	75	1.72846	4.31934	2.41954	2.42295	0.219149	1.20459	2.35801	1.4853	1.98967	0.404064	1.71548	25.7815	4.68894	0.821012	0.101799	0.316143	0.725767	0.231702	0.757132	0.453611	0.71718	0.453611	-1.32133	500
SA_DCLC_InactThresh_ms	state analysis	mean inactive threshold (ms)	76	742989	697051	442416	851280	693439	851280	851280	851280	659946	528422	400312	851280	1.4487e+06	568328	445114	668605	665647	0.167832	0.736947	0.745772	0.753944	0.745772	0.092077	502
SA_DCLC_MeanActPhaseOnsetCumCT_ms	state analysis	mean active phase onset time (ms from midnight)	77	4.07297e+07	4.03206e+07	4.09054e+07	40784908	4.03942e+07	4.06524e+07	4.06201e+07	4.07066e+07	4.10444e+07	4.05164e+07	4.08138e+07	4.04895e+07	3.91422e+07	4.01425e+07	4.06302e+07	4.01238e+07	4.07064e+07	0.036053	1.08553	0.0815	1.42815	0.0815	0.014564	98
SA_DCLC_MeanActPhaseOffsetCumCT_ms	state analysis	mean active phase offset time (ms from midnight)	78	8.34182e+07	8.24727e+07	8.32606e+07	83633719	8.29516e+07	8.35485e+07	8.41493e+07	8.20008e+07	8.43827e+07	8.2455e+07	8.27674e+07	8.22014e+07	82157678	8.17143e+07	8.26686e+07	8.28358e+07	8.29818e+07	0.010256	4.32342	0.011657	2.45123	0.011657	0.016444	82
SA_DCLC_MeanActPhaseDur_ms	state analysis	mean 24 hour active state duration (ms)	79	4.26885e+07	4.21521e+07	4.23552e+07	42848811	4.25574e+07	42896090	4.35292e+07	4.12942e+07	4.33384e+07	4.19386e+07	4.19535e+07	4.17118e+07	4.30154e+07	4.15717e+07	4.20385e+07	4.2712e+07	42275385	0.060295	0.907731	0.117695	0.899955	0.117695	0.018241	8
SA_DCLC_MeanInactPhaseDur_ms	state analysis	mean 24 hour inactive state duration (ms)	80	3.79061e+07	3.84622e+07	3.70184e+07	37491440	3.77829e+07	37444161	4.03977e+07	3.9046e+07	3.61619e+07	3.84017e+07	3.82449e+07	3.86284e+07	3.73248e+07	4.14565e+07	3.79478e+07	3.76283e+07	38064866	0.884071	0.787877	0.435633	0.724148	0.435633	-0.021011	7
SA_DCLC_MeanTotActDur_ms	state analysis	mean 24 hour active state total duration	81	2.48138e+07	2.54833e+07	2.6453e+07	2.35955e+07	29206520	2.27302e+07	2.3992e+07	2.21839e+07	25535161	3.13152e+07	2.78925e+07	3.01254e+07	1.85258e+07	3.10931e+07	1.9878e+07	20799706	2.42367e+07	0.652836	0.707435	0.764313	0.747532	0.764313	-0.038411	106
SA_DCLC_MeanTotActMove_cm	state analysis	mean 24 hour active state total movement (cm)	82	48493.7	47849.4	56541.8	53627.9	64290.5	40428.9	43351.9	33267.3	47947.5	68279.7	127139	31701.4	10854.1	58613.6	28387.5	28881.7	28938.6	0.198446	0.774552	0.965247	0.768832	0.965247	0.019294	90
SA_DCLC_MeanTotActChow_mg	state analysis	mean 24 hour active state total food intake (mg)	83	4075.85	3535.53	6325	3458.33	3875	3354.17	3892.59	3112.5	4513.33	3776.39	3502.27	2895.83	3698.61	4170.83	3233.33	3504.17	3502.78	0.231702	0.751308	0.20998	0.802809	0.20998	0.205174	52
SA_DCLC_MeanTotActLiquid_mg	state analysis	mean 24 hour active state total water intake (mg)	84	4235.08	3813.11	4028.7	3680.56	4222.22	3948.61	6251.85	3411.11	4102.5	4088.89	4018.18	2341.67	5426.39	4277.5	3530	3390.28	3431.94	0.231702	0.745573	0.385201	0.707422	0.385201	0.151422	62
SA_DCLC_MeanTotInactDur_ms	state analysis	mean 24 hour inactive state duration (ms)	85	5.57808e+07	5.5131e+07	5.29206e+07	5.67447e+07	51133731	5.76101e+07	5.9935e+07	5.81563e+07	53965090	4.90251e+07	5.2306e+07	5.02148e+07	6.18144e+07	5.19352e+07	6.01083e+07	59540545	5.61035e+07	0.389433	0.749585	0.769912	0.746068	0.769912	0.016905	18
SA_DCLC_MeanTotInactMove_cm	state analysis	mean 24 hour inactive state movement (cm)	86	2251.24	2661.29	2871.03	2250.15	1937.41	2161.66	2111.42	1573.99	2852.99	2181.64	2342.16	1148.72	4126.41	1740.71	4067.23	3062.7	2620.73	0.832168	0.764241	0.360521	0.739611	0.360521	-0.241407	30
SA_DCLC_MeanActNum	state analysis	mean number of active states in 24 hours	87	15.0143	12.9449	16.7778	14.6667	12.8333	14.5833	14.5556	15.5833	16.1	13.0833	12.9091	12.5833	7.91667	12.6	15.8	16.6667	12	0.046931	1.1637	0.081612	1.3729	0.081612	0.213954	420
SA_DCLC_MeanActRate_onhr	state analysis	mean number of active state onsets per hour over 24 hours	88	0.673785	0.583439	0.762176	0.656857	0.580386	0.656302	0.624159	0.69381	0.742807	0.587918	0.580304	0.572308	0.354235	0.546848	0.72925	0.753272	0.543375	0.036053	1.01317	0.105036	1.07741	0.105036	0.207707	462
SA_DCLC_MeanActDur_ms	state analysis	mean active state duration (ms) over 24 hours	89	1.66826e+06	2.03524e+06	1.57667e+06	1.60879e+06	2.27583e+06	1.55864e+06	1648302	1.42357e+06	1.58603e+06	2.39352e+06	2.16068e+06	2.39407e+06	2.3401e+06	2.4677e+06	1.2581e+06	1.24798e+06	2.01973e+06	0.924009	0.793281	0.111133	0.994425	0.111133	-0.28685	473
SA_DCLC_MeanActMove_cm	state analysis	mean active state movement (cm) over 24 hours	90	3271.38	3693.87	3370.04	3656.45	5009.65	2772.27	2978.37	2134.8	2978.1	5218.83	9848.8	2519.31	1371.04	4651.87	1796.68	1732.9	2411.55	0.26791	0.800943	0.714321	0.762472	0.714321	-0.175234	431
SA_DCLC_MeanActChow_mg	state analysis	mean active state food consumption (mg) over 24 hours	91	270.318	286.885	376.987	235.795	301.948	230	267.43	199.733	280.331	288.641	271.303	230.132	467.193	331.019	204.641	210.25	291.898	0.652836	0.705621	0.671738	0.757387	0.671738	-0.085815	501
SA_DCLC_MeanActLiquid_mg	state analysis	mean active state water intake (mg) over 24 hours	92	284.866	318.455	240.121	250.947	329.004	270.762	429.517	218.895	254.814	312.527	311.268	186.093	685.439	339.484	223.418	203.417	285.995	0.566744	0.71314	0.6161	0.768861	0.6161	-0.160807	512
SA_DCLC_MeanInactNum	state analysis	mean number of inactive states in 24 hours	93	15.6397	13.6345	17.7778	15.1667	13.6667	15	15	16.1667	16.7	13.8333	13.9091	13.0833	8	13.3	16.7	17.5833	12.6667	0.046931	1.09905	0.116746	0.944204	0.116746	0.197953	438
SA_DCLC_MeanInactRate_onhr	state analysis	mean number of inactive state onsets per our over 24 hours	94	0.701726	0.613632	0.808703	0.678559	0.616533	0.674705	0.643362	0.721554	0.768666	0.620598	0.626177	0.591547	0.357962	0.577338	0.768253	0.793082	0.5741	0.046931	1.04121	0.141018	0.859513	0.141018	0.193534	427
SA_DCLC_MeanInactDur_ms	state analysis	mean inactive state duration (ms) over 24 hours	95	3.58925e+06	4.27363e+06	2.97678e+06	3.74141e+06	3.74149e+06	3.84067e+06	3.99566e+06	3.5973e+06	3.23144e+06	3.54398e+06	3.76056e+06	3.83807e+06	7.7268e+06	3.9049e+06	3.5993e+06	3.38619e+06	4.42923e+06	0.859518	0.770885	0.241451	0.793317	0.241451	-0.251779	449
SA_DCLC_MeanInactMove_cm	state analysis	mean inactive state movement (cm) over 24 hours	96	143.527	210.651	161.495	148.361	141.762	144.111	140.762	97.3599	170.838	157.709	168.391	87.8	515.801	130.881	243.546	174.182	206.9	0.924009	0.791669	0.208444	0.804248	0.208444	-0.553534	453
SA_DCLC_DC_MeanTotActDur_ms	state analysis	mean dark cycle active state total durations	97	2.28407e+07	2.32525e+07	2.52325e+07	2.15571e+07	2.86065e+07	2.08573e+07	2.09378e+07	2.00013e+07	22692360	2.9931e+07	2.64239e+07	2.48787e+07	1.44028e+07	2.8629e+07	1.93127e+07	1.94946e+07	2.29478e+07	0.610567	0.701293	0.858948	0.751015	0.858948	-0.025782	451
SA_DCLC_DC_MeanTotActMove_cm	state analysis	mean dark cycle active state total movement (cm)	98	46328.5	46070.7	55127.9	51765.6	63599.9	38729.4	39811.3	31143.3	44122.4	66181.7	125121	29085.6	9556.94	55554.6	27665.5	27445.8	27954.5	0.198446	0.767446	0.986024	0.765094	0.986024	0.008052	59
SA_DCLC_DC_MeanTotActChow_mg	state analysis	mean dark cycle active state total food intake (mg)	99	3864.19	3291.69	6313.82	3373.07	3870.2	3183.15	3446.73	2775.46	4086.88	3699.28	3215.99	2469.95	2950.15	4031.79	3213.43	3425.21	3327.69	0.167832	0.72935	0.221625	0.789886	0.221625	0.231338	49
SA_DCLC_DC_MeanTotActLiquid_mg	state analysis	mean dark cycle active state total water intake (mg)	100	3929.1	3514.18	3833.38	3367.08	4210.13	3783.36	5469.82	3201.32	3638.63	4040.2	3757.5	1670.1	4369.24	4072.42	3510.51	3331.25	3362.22	0.306294	0.77779	0.332572	0.740033	0.332572	0.161012	523
SA_DCLC_DC_MeanTotInactDur_ms	state analysis	mean dark cycle inactive state total duration (ms)	101	1.98459e+07	1.94446e+07	1.72608e+07	2.10929e+07	1.40435e+07	2.17927e+07	2.22289e+07	2.26487e+07	19853640	1.2719e+07	1.61816e+07	1.77713e+07	2.82472e+07	1.4541e+07	2.32393e+07	2.31554e+07	1.97022e+07	0.477545	0.771269	0.861764	0.750358	0.861764	0.029467	448
SA_DCLC_DC_MeanTotInactMove_cm	state analysis	mean dark cycle inactive state total movement (cm)	102	1256.91	1567.09	1410.88	1387.9	1010.66	1093.51	1206.8	936.185	1752.44	1112.94	1570.57	574.327	2535.22	1036.44	2517.04	1651.99	1538.22	0.859518	0.769248	0.287743	0.812166	0.287743	-0.318207	339
SA_DCLC_DC_MeanActNum	state analysis	mean number of active states in dark cycle	103	11.3135	9.6803	12.7778	10.6667	10.8333	10.5	10.3333	11.5833	12.5	9.25	9.90909	7.33333	4.5	9	13.7	14.25	9.5	0.060295	0.87643	0.214518	0.7845	0.214518	0.22492	210
SA_DCLC_DC_MeanActRate_onhr	state analysis	mean number of active state onsets per hour over dark cycle	104	0.954573	0.827612	1.08681	0.894895	0.916346	0.881181	0.85597	1.00596	1.04085	0.792992	0.849859	0.631238	0.376669	0.780683	1.17484	1.2024	0.812212	0.060295	0.847216	0.256279	0.810379	0.256279	0.205902	216
SA_DCLC_DC_MeanActDur_ms	state analysis	mean dark cycle active state durations	105	2.00193e+06	2.40017e+06	1.9043e+06	2.01806e+06	2.4926e+06	1.95504e+06	2.09563e+06	1.68998e+06	1.85789e+06	3.16908e+06	2.61522e+06	3.21649e+06	1.96692e+06	3.17955e+06	1344992	1.28361e+06	2.42545e+06	0.884071	0.786215	0.229415	0.797378	0.229415	-0.261743	196
SA_DCLC_DC_MeanActMove_cm	state analysis	mean dark cycle active state movement (cm)	106	4046.45	4639.62	4116.62	4803.75	5582.12	3616.12	3963.52	2654.35	3588.65	6995.7	12361.2	3697.8	1302.82	6138.55	1908.49	1784.26	2928.07	0.389433	0.746177	0.690874	0.756649	0.690874	-0.197349	202
SA_DCLC_DC_MeanActChow_mg	state analysis	mean dark cycle active state food intake (mg)	107	331.336	336.53	473.764	313.221	340.981	292.598	338.371	234.237	326.178	392.302	316.366	317.617	413.499	448.989	224.484	227.885	351.098	0.610567	0.699388	0.899361	0.747499	0.899361	-0.022441	201
SA_DCLC_DC_MeanActLiquid_mg	state analysis	mean dark cycle active state water intake (mg)	108	339.54	355.269	278.844	307.363	358.162	344.843	531.732	267.757	288.077	422.242	364.257	221.271	577.689	451.648	239.504	216.015	349.528	0.610567	0.697492	0.790915	0.734274	0.790915	-0.065333	215
SA_DCLC_DC_MeanInactNum	state analysis	mean number of inactive states during the dark cycle	109	11.0508	10.0239	12.7778	10.0833	11.5	9.91667	9.77778	11.5	11.8	9.58333	10.0909	7.5	5.08333	9	14.6	15	9.33333	0.115929	0.698111	0.45422	0.715454	0.45422	0.140711	211
SA_DCLC_DC_MeanInactRate_onhr	state analysis	mean number of inactive state onsets per hour during the dark cycle	110	0.932801	0.857065	1.08488	0.846229	0.972496	0.8326	0.810406	0.999736	0.983268	0.82332	0.865422	0.647137	0.425458	0.781275	1.25051	1.26482	0.79858	0.140482	0.672929	0.516528	0.714573	0.516528	0.122166	197
SA_DCLC_DC_MeanInactDur_ms	state analysis	mean inactitve state duration (ms) during the dark cycle	111	2.1649e+06	2.99003e+06	1.63802e+06	2.19275e+06	2.45307e+06	2.18021e+06	2.49044e+06	2.55654e+06	1.64329e+06	1627348	1.95852e+06	3.24607e+06	7.11816e+06	1.98756e+06	2.71268e+06	2.36925e+06	2.90067e+06	0.832168	0.76258	0.246097	0.790063	0.246097	-0.465861	285
SA_DCLC_DC_MeanInactMove_cm	state analysis	mean inactive state movement (cm) during the dark cycle	112	122.785	209.208	130.259	139.272	117.729	108.64	126.469	91.2237	145.899	132.514	162.328	93.2836	571.728	119.166	240.949	153.774	199.917	0.97296	0.791767	0.164831	0.770234	0.164831	-0.768806	284
SA_DCLC_LC_MeanTotActDur_ms	state analysis	mean light cycle active state total durations	113	1.97306e+06	2.23075e+06	1.22049e+06	2.03847e+06	600008	1.87284e+06	3.05416e+06	2.18266e+06	2842801	1.38418e+06	1.46857e+06	5.24675e+06	4123059	2.46408e+06	565273	1.30515e+06	1.28892e+06	0.477545	0.768325	0.714091	0.766116	0.714091	-0.177092	290
SA_DCLC_LC_MeanTotActMove_cm	state analysis	mean light cycle active state total movement (cm)	114	2163.07	1777.01	1412.12	1859.93	688.338	1696.76	3538.6	2123.19	3822.53	2096.02	2016.49	2614.56	1294.74	3057.85	720.168	1433.81	982.46	0.306294	0.773132	0.456779	0.711491	0.456779	0.283627	113
SA_DCLC_LC_MeanTotActChow_mg	state analysis	mean light cycle active state total food intake (mg)	115	211.658	243.839	11.183	85.2641	4.79501	171.012	445.858	337.037	426.455	77.1089	286.278	425.887	748.456	139.039	19.9041	78.953	175.086	0.566744	0.711017	0.781659	0.737071	0.781659	-0.204196	458
SA_DCLC_LC_MeanTotActLiquid_mg	state analysis	mean light cycle active state total water intake (mg)	116	305.978	298.927	195.324	313.48	12.0943	165.253	782.033	209.796	463.867	48.6887	260.685	671.571	1057.15	205.077	19.4939	59.0277	69.7269	0.347164	0.758245	0.966969	0.767297	0.966969	0.033636	34
SA_DCLC_LC_MeanTotInactDur_ms	state analysis	mean light cycle inactive state total duration (ms)	117	3.59349e+07	3.56863e+07	3.56598e+07	3.56518e+07	3.70902e+07	3.58174e+07	3.77061e+07	3.55076e+07	34111450	3.63061e+07	3.61244e+07	3.24435e+07	33567192	3.73942e+07	3.6869e+07	3.63851e+07	3.64013e+07	0.652836	0.703817	0.753095	0.752306	0.753095	0.010014	316
SA_DCLC_LC_MeanTotInactMove_cm	state analysis	mean light cycle inactive state total movement (cm)	118	994.195	1094.01	1460.15	862.159	926.16	1068.16	904.519	637.658	1100.56	1068.71	771.604	574.318	1590.94	704.281	1549.59	1410.46	1082.18	0.693706	0.725609	0.576385	0.76468	0.576385	-0.138026	330
SA_DCLC_LC_MeanActNum	state analysis	mean number of active states in light cycle	119	3.70079	3.26458	4	4	2	4.08333	4.22222	4	3.6	3.83333	3	5.25	3.41667	3.6	2.1	2.41667	2.5	0.075991	0.821349	0.370252	0.72763	0.370252	0.180936	310
SA_DCLC_LC_MeanActRate_onhr	state analysis	mean number of active state onsets per hour over light cycle	120	0.345634	0.310801	0.359765	0.376793	0.197966	0.387474	0.377078	0.347523	0.372837	0.375516	0.281211	0.505807	0.322714	0.315832	0.226463	0.232818	0.226048	0.115929	0.688278	0.433372	0.729035	0.433372	0.153253	350
SA_DCLC_LC_MeanActDur_ms	state analysis	mean light cycle active state durations	121	648021	1.01918e+06	530074	517384	1.10166e+06	539342	553519	652071	642100	522042	659320	1.24531e+06	2.83161e+06	688080	691225	1.03788e+06	477958	0.905361	0.791785	0.243575	0.78798	0.243575	-0.653294	324
SA_DCLC_LC_MeanActMove_cm	state analysis	mean light cycle active state movement (cm)	122	878.43	1087.08	985.134	596.974	1908.77	602.346	567.339	630.288	858.158	931.159	1550.15	873.182	1460.9	935.179	1067.21	1430.1	448.758	0.905361	0.790145	0.361306	0.737623	0.361306	-0.307458	315
SA_DCLC_LC_MeanActChow_mg	state analysis	mean light cycle active state food intake (mg)	123	81.6407	136.412	67.8381	29.3262	90.5219	69.0327	93.8125	99.8127	121.141	38.5028	122.459	107.932	537.912	36.0924	75.1904	106.266	66.9402	0.693706	0.723813	0.405009	0.712679	0.405009	-0.74061	329
SA_DCLC_LC_MeanActLiquid_mg	state analysis	mean light cycle active state water intake (mg)	124	123.477	187.447	116.425	100.505	171.068	80.2672	179.358	77.3981	139.316	47.7786	136.243	136.955	827.352	59.0752	118.472	129.133	44.5697	0.306294	0.76853	0.535163	0.723689	0.535163	-0.602244	36
SA_DCLC_LC_MeanInactNum	state analysis	mean number of inactive states during the light cycle	125	4.58889	3.61061	5	5.08333	2.16667	5.08333	5.22222	4.66667	4.9	4.25	3.81818	5.58333	2.91667	4.3	2.1	2.58333	3.33333	0.046931	0.989147	0.109572	1.02404	0.109572	0.345904	520
SA_DCLC_LC_MeanInactRate_onhr	state analysis	mean number of inactive state onsets per hour during the light cycle	126	0.432838	0.340404	0.485467	0.474062	0.211436	0.480342	0.46618	0.418294	0.494084	0.402583	0.36799	0.511931	0.278868	0.376512	0.226463	0.247698	0.311185	0.060295	0.819886	0.088599	1.28486	0.088599	0.34658	114
SA_DCLC_LC_MeanInactDur_ms	state analysis	mean inactitve state duration (ms) during the light cycle	127	7.27191e+06	8.18642e+06	6.39807e+06	6.81335e+06	1.05801e+07	7.07993e+06	6.81396e+06	6.16203e+06	7.05598e+06	7.8658e+06	8.52309e+06	4.6333e+06	8.78758e+06	7.91794e+06	9.7634e+06	9.29101e+06	8.7092e+06	0.953069	0.793974	0.270904	0.802333	0.270904	-0.170897	521
SA_DCLC_LC_MeanInactMove_cm	state analysis	mean inactive state movement (cm) during the light cycle	128	200.177	229.229	241.321	166.392	269.318	213.308	167.522	112.481	230.896	214.522	184.413	80.4339	418.329	155.398	261.605	292.683	226.45	0.693706	0.722026	0.507385	0.706573	0.507385	-0.195515	192
SA_NumActStates_Eat_Drink	state analysis	number of active states over 24 hours containing both a feeding and drinking event	129	11.6032	10.1629	13	12.0833	10.5	10.6667	11.8889	10.0833	13	8.66667	10.6364	9.75	7	10.2	12.3	13.75	9	0.075991	0.800816	0.136837	0.846294	0.136837	0.19121	206
SA_NumActStates_Eat_NoDrink	state analysis	number of active states over 24 hours containing a feeding but not a drinking event	130	2.42063	1.84148	1.22222	2	0.916667	3.66667	2.22222	4.91667	2	2.83333	1.18182	0	0.25	2	2.8	2.83333	2.83333	0.347164	0.754337	0.406586	0.712472	0.406586	0.394522	147
SA_NumActStates_NoEat_Drink	state analysis	number of active states over 24 hours containing a drinking but not a feeding event	131	0.498413	0.556061	1.11111	0.166667	1	0.083333	0.111111	0.416667	0.6	0.083333	0.181818	2.75	0.666667	0.2	0.4	0.083333	0.083333	0.26791	0.795303	0.880519	0.752663	0.880519	-0.157901	177
SA_NumActStates_NoEat_NoDrink	state analysis	number of active states over 24 hours containing neither feeding nor drinking events	132	0.492063	0.38447	1.44444	0.416667	0.416667	0.166667	0.333333	0.166667	0.5	1.5	0.909091	0.083333	0	0.2	0.3	0	0.083333	0.115929	0.678719	0.681727	0.750541	0.681727	0.355975	282
SA_NumActStates_NoEat_NoDrink_SmallMove	state analysis	number of active states over 24 hours containing neither feeding nor drinking events where mouse showed minimal movement	133	0	0	0	0	0	0	0	0	0	0	0	0	0	0	0	0	0	0.522455	0.764696					444
SA_NumActStates_LargeEat_LargeDrink	state analysis	number of active states over 24 hours containing both large feeding and large drinking events	134	10.0111	9.55474	9.55556	9	8.75	10	10.5556	9.41667	12.8	8.16667	10.4545	7.91667	6.5	9.6	11.8	13.3333	8.66667	0.26791	0.789741	0.64738	0.766934	0.64738	0.067314	422
SA_NumActStates_LargeEat_SmallDrink	state analysis	number of active states over 24 hours containing both large feeding and small drinking events	135	1.00556	0.849242	0.555556	0.416667	0	1	1.33333	2.33333	1.4	1.25	0.727273	0.25	0.333333	0.7	0.7	1.08333	1.75	0.389433	0.742801	0.64398	0.767228	0.64398	0.243744	433
SA_NumActStates_SmallEat_LargeDrink	state analysis	number of active states over 24 hours containing both large drinking and small feeding events	136	1.6619	0.674621	2.88889	3	2.33333	0.583333	1.11111	0.916667	0.8	0.583333	0.363636	1.5	0.583333	0.8	0.9	0.333333	0.333333	0.010256	2.16171	0.026894	2.26208	0.026894	1.30069	288
SA_NumActStates_SmallEat_SmallDrink	state analysis	number of active states over 24 hours containing both small feeding and small drinking events	137	2.33571	1.86629	3.77778	2.25	1.75	3	1.55556	2.91667	1.1	3.08333	1.36364	2.91667	0.5	1.5	2.4	1.91667	1.25	0.198446	0.76047	0.338908	0.746235	0.338908	0.323692	294
SA_NumActStates_SmallEat_SmallDrink_SmallMove	state analysis	number of active states over 24 hours containing both small feeding and small drinking events where mouse showed minimal movement	138	0	0	0	0	0	0	0	0	0	0	0	0	0	0	0	0	0	0.522455	0.76205					122
SA_PerActStates_Eat_Drink	state analysis	percentage of active states over 24 hours containing both a feeding and drinking event	139	77.4231	78.8552	77.4834	82.3864	81.8182	73.1429	81.6794	64.7059	80.7453	66.242	82.3944	77.4834	88.4211	80.9524	77.8481	82.5	75	0.73209	0.734763	0.677963	0.754294	0.677963	-0.026442	535
SA_PerActStates_Eat_NoDrink	state analysis	percentage of active states over 24 hours containing a feeding but not a drinking event	140	16.0639	13.5218	7.28477	13.6364	7.14286	25.1429	15.2672	31.5508	12.4224	21.6561	9.15493	0	3.15789	15.873	17.7215	17	23.6111	0.477545	0.765404	0.587057	0.759668	0.587057	0.248532	532
SA_PerActStates_NoEat_Drink	state analysis	percentage of active states over 24 hours containing a drinking but not a feeding event	141	3.32663	4.70427	6.62252	1.13636	7.79221	0.571429	0.763359	2.6738	3.72671	0.636943	1.40845	21.8543	8.42105	1.5873	2.53165	0.5	0.694444	0.389433	0.739455	0.652588	0.766624	0.652588	-0.499911	86
SA_PerActStates_NoEat_NoDrink	state analysis	percentage of active states over 24 hours containing neither feeding nor drinking events	142	3.18642	2.91874	8.60927	2.84091	3.24675	1.14286	2.29008	1.06952	3.10559	11.465	7.04225	0.662252	0	1.5873	1.89873	0	0.694444	0.115929	0.669422	0.884673	0.748606	0.884673	0.126591	102
SA_PerActStates_NoEat_NoDrink_SmallMove	state analysis	percentage of active states over 24 hours containing neither feeding nor drinking events where mouse showed minimal movement	143	0	0	0	0	0	0	0	0	0	0	0	0	0	0	0	0	0	0.522455	0.759422					128
SA_PerActStates_LargeEat_LargeDrink	state analysis	percentage of active states over 24 hours containing both large feeding and large drinking events	144	66.7886	73.9402	56.9536	61.3636	68.1818	68.5714	72.5191	60.4278	79.5031	62.4204	80.9859	62.9139	82.1053	76.1905	74.6835	80	72.2222	0.97296	0.790242	0.098193	1.11611	0.098193	-0.146756	268
SA_PerActStates_LargeEat_SmallDrink	state analysis	percentage of active states over 24 hours containing both large feeding and small drinking events	145	6.54836	6.55681	3.31126	2.84091	0	6.85714	9.1603	14.9733	8.69565	9.55414	5.6338	1.98676	4.21053	5.55556	4.43038	6.5	14.5833	0.522455	0.756813	0.997119	0.770859	0.997119	-0.00186	254
SA_PerActStates_SmallEat_LargeDrink	state analysis	percentage of active states over 24 hours containing both large drinking and small feeding events	146	11.1914	5.42345	17.2185	20.4545	18.1818	4	7.63359	5.88235	4.96894	4.4586	2.8169	11.9205	7.36842	6.34921	5.6962	2	2.77778	0.046931	0.942044	0.058585	1.23192	0.058585	1.04511	274
SA_PerActStates_SmallEat_SmallDrink	state analysis	percentage of active states over 24 hours containing both small feeding and small drinking events	147	15.4716	14.0795	22.5166	15.3409	13.6364	20.5714	10.687	18.7166	6.8323	23.5669	10.5634	23.1788	6.31579	11.9048	15.1899	11.5	10.4167	0.306294	0.763983	0.658101	0.752093	0.658101	0.136024	104
SA_PerActStates_SmallEat_SmallDrink_SmallMove	state analysis	percentage of active states over 24 hours containing both small feeding and small drinking events where mouse showed minimal movement	148	0	0	0	0	0	0	0	0	0	0	0	0	0	0	0	0	0	0.522455	0.754221					103
SA_AP_NumActStates_Eat_Drink	state analysis	number of active states over dark cycle containing both a feeding and drinking event	149	9.88968	9.02992	10.8889	9.83333	10.4167	9.33333	9.22222	8.83333	10.7	8.25	9.27273	6.75	5.08333	8.6	12.2	13.5	8.58333	0.094639	0.782223	0.436516	0.722759	0.436516	0.13121	110
SA_AP_NumActStates_Eat_NoDrink	state analysis	number of active states over dark cycle containing a feeding but not a drinking event	150	1.11825	0.826515	0.666667	0.916667	0	1.5	1.11111	2.33333	1.3	0.833333	0.545455	0	0	0.5	1.9	1.58333	1.25	0.231702	0.739925	0.443294	0.719812	0.443294	0.436135	109
SA_AP_NumActStates_NoEat_Drink	state analysis	number of active states over dark cycle containing a drinking but not a feeding event	151	0.383333	0.274811	0.666667	0	1	0	0	0.416667	0.6	0.083333	0.181818	0.916667	0.333333	0.2	0.4	0.083333	0	0.389433	0.736139	0.55333	0.743476	0.55333	0.480162	266
SA_AP_NumActStates_NoEat_NoDrink	state analysis	number of active states over dark cycle containing neither feeding nor drinking events	152	0.322222	0.173485	1	0.25	0.333333	0.083333	0.222222	0.166667	0.2	0.75	0.454545	0.083333	0	0	0.1	0	0	0.046931	0.899224	0.344606	0.743216	0.344606	0.893246	252
SA_AP_NumActStates_NoEat_NoDrink_SmallMove	state analysis	number of active states over dark cycle containing neither feeding nor drinking events where mouse showed minimal movement	153	0	0	0	0	0	0	0	0	0	0	0	0	0	0	0	0	0	0.522455	0.751647					265
SA_AP_NumActStates_LargeEat_LargeDrink	state analysis	number of active states over dark cycle containing both large feeding and large drinking events	154	9.01587	8.66761	9.55556	8.41667	8.75	9	8.55556	8.33333	10.5	7.83333	9.09091	6.08333	4.91667	8.3	11.7	13.1667	8.25	0.167832	0.721907	0.748702	0.753286	0.748702	0.056832	267
SA_AP_NumActStates_LargeEat_SmallDrink	state analysis	number of active states over dark cycle containing both large feeding and small drinking events	155	0.661111	0.501705	0.555556	0.25	0	0.416667	0.888889	1.41667	1.1	0.5	0.363636	0.166667	0.166667	0.2	0.7	0.916667	1	0.26791	0.784257	0.47576	0.712046	0.47576	0.398055	251
SA_AP_NumActStates_SmallEat_LargeDrink	state analysis	number of active states over dark cycle containing both large drinking and small feeding events	156	1.01905	0.439205	1.22222	1.16667	2.33333	0.333333	0.444444	0.833333	0.8	0.5	0.363636	0.416667	0.25	0.5	0.9	0.333333	0.25	0.020047	1.20719	0.035939	1.51145	0.035939	1.21426	253
SA_AP_NumActStates_SmallEat_SmallDrink	state analysis	number of active states over dark cycle containing both small feeding and small drinking events	157	1.01746	0.696212	1.88889	1.16667	0.666667	1.16667	0.666667	1.16667	0.4	1.08333	0.636364	1.08333	0.083333	0.3	1.3	0.75	0.333333	0.094639	0.767181	0.203136	0.798416	0.203136	0.547374	423
SA_AP_NumActStates_SmallEat_SmallDrink_SmallMove	state analysis	number of active states over dark cycle containing both small feeding and small drinking events where mouse showed minimal movement	158	0	0	0	0	0	0	0	0	0	0	0	0	0	0	0	0	0	0.522455	0.74909					434
SA_AP_PerActStates_Eat_Drink	state analysis	percentage of active states over dark cycle containing both a feeding and drinking event	159	84.5764	88.1457	82.3529	89.3939	88.6525	85.4962	87.3684	75.1773	83.5938	83.1933	88.6957	87.0968	93.8462	92.4731	83.5616	89.011	87.2881	0.884071	0.78456	0.134228	0.868472	0.134228	-0.059635	482
SA_AP_PerActStates_Eat_NoDrink	state analysis	percentage of active states over dark cycle containing a feeding but not a drinking event	160	9.66522	6.89528	5.04202	8.33333	0	13.7405	10.5263	19.8582	10.1562	8.40336	5.21739	0	0	5.37634	13.0137	10.4396	12.7119	0.26791	0.778848	0.365968	0.732911	0.365968	0.487194	5
SA_AP_PerActStates_NoEat_Drink	state analysis	percentage of active states over dark cycle containing a drinking but not a feeding event	161	3.11232	3.25012	5.04202	0	8.51064	0	0	3.5461	4.6875	0.840336	1.73913	11.828	6.15385	2.15054	2.73973	0.549451	0	0.566744	0.708907	0.943095	0.759822	0.943095	-0.062503	100
SA_AP_PerActStates_NoEat_NoDrink	state analysis	percentage of active states over dark cycle containing neither feeding nor drinking events	162	2.64603	1.70888	7.56302	2.27273	2.83688	0.763359	2.10526	1.41844	1.5625	7.56302	4.34783	1.07527	0	0	0.684932	0	0	0.046931	0.860127	0.491953	0.696617	0.491953	0.630776	318
SA_AP_PerActStates_NoEat_NoDrink_SmallMove	state analysis	percentage of active states over dark cycle containing neither feeding nor drinking events where mouse showed minimal movement	163	0	0	0	0	0	0	0	0	0	0	0	0	0	0	0	0	0	0.522455	0.746551					118
SA_AP_PerActStates_LargeEat_LargeDrink	state analysis	percentage of active states over dark cycle containing both large feeding and large drinking events	164	77.1001	84.4135	72.2689	76.5152	74.4681	82.4427	81.0526	70.922	82.0312	78.9916	86.9565	78.4946	90.7692	89.2473	80.137	86.8132	83.8983	0.989744	0.785707	0.011053	4.64848	0.011053	-0.13074	57
SA_AP_PerActStates_LargeEat_SmallDrink	state analysis	percentage of active states over dark cycle containing both large feeding and small drinking events	165	5.62325	4.61328	4.20168	2.27273	0	3.81679	8.42105	12.0567	8.59375	5.04202	3.47826	2.15054	3.07692	2.15054	4.79452	6.04396	10.1695	0.347164	0.750468	0.5817	0.766893	0.5817	0.285611	47
SA_AP_PerActStates_SmallEat_LargeDrink	state analysis	percentage of active states over dark cycle containing both large drinking and small feeding events	166	8.6163	4.34911	9.2437	10.6061	19.8582	3.05343	4.21053	7.0922	6.25	5.04202	3.47826	5.37634	4.61538	5.37634	6.16438	2.1978	2.54237	0.02704	1.03619	0.057528	1.27336	0.057528	0.986346	25
SA_AP_PerActStates_SmallEat_SmallDrink	state analysis	percentage of active states over dark cycle containing both small feeding and small drinking events	167	8.66035	6.62413	14.2857	10.6061	5.67376	10.687	6.31579	9.92908	3.125	10.9244	6.08696	13.9785	1.53846	3.22581	8.90411	4.94505	3.38983	0.198446	0.753619	0.350939	0.727046	0.350939	0.386693	13
SA_AP_PerActStates_SmallEat_SmallDrink_SmallMove	state analysis	percentage of active states over dark cycle containing both small feeding and small drinking events where mouse showed minimal movement	168	0	0	0	0	0	0	0	0	0	0	0	0	0	0	0	0	0	0.522455	0.744029					26
SA_IP_NumActStates_Eat_Drink	state analysis	number of active states over light cycle containing both a feeding and drinking event	169	1.71349	1.13295	2.11111	2.25	0.083333	1.33333	2.66667	1.25	2.3	0.416667	1.36364	3	1.91667	1.6	0.1	0.25	0.416667	0.198446	0.74689	0.263203	0.807974	0.263203	0.59685	14
SA_IP_NumActStates_Eat_NoDrink	state analysis	number of active states over light cycle containing a feeding but not a drinking event	170	1.30238	1.01496	0.555556	1.08333	0.916667	2.16667	1.11111	2.58333	0.7	2	0.636364	0	0.25	1.5	0.9	1.25	1.58333	0.306294	0.759489	0.459425	0.705165	0.459425	0.359726	48
SA_IP_NumActStates_NoEat_Drink	state analysis	number of active states over light cycle containing a drinking but not a feeding event	171	0.115079	0.28125	0.444444	0.166667	0	0.083333	0.111111	0	0	0	0	1.83333	0.333333	0	0	0	0.083333	0.347164	0.746639	0.515473	0.715467	0.515473	-1.28922	58
SA_IP_NumActStates_NoEat_NoDrink	state analysis	number of active states over light cycle containing neither feeding nor drinking events	172	0.169841	0.210985	0.444444	0.166667	0.083333	0.083333	0.111111	0	0.3	0.75	0.454545	0	0	0.2	0.2	0	0.083333	0.477545	0.762504	0.725789	0.755537	0.725789	-0.312952	300
SA_IP_NumActStates_NoEat_NoDrink_SmallMove	state analysis	number of active states over light cycle containing neither feeding nor drinking events where mouse showed minimal movement	173	0	0	0	0	0	0	0	0	0	0	0	0	0	0	0	0	0	0.522455	0.741524					293
SA_IP_NumActStates_LargeEat_LargeDrink	state analysis	number of active states over light cycle containing both large feeding and large drinking events	174	0.995238	0.887121	0	0.583333	0	1	2	1.08333	2.3	0.333333	1.36364	1.83333	1.58333	1.3	0.1	0.166667	0.416667	0.522455	0.739035	0.798021	0.732784	0.798021	0.16591	302
SA_IP_NumActStates_LargeEat_SmallDrink	state analysis	number of active states over light cycle containing both large feeding and small drinking events	175	0.344444	0.347538	0	0.166667	0	0.583333	0.444444	0.916667	0.3	0.75	0.363636	0.083333	0.166667	0.5	0	0.166667	0.75	0.566744	0.70681	0.985026	0.765733	0.985026	-0.012899	301
SA_IP_NumActStates_SmallEat_LargeDrink	state analysis	number of active states over light cycle containing both large drinking and small feeding events	176	0.642857	0.235417	1.66667	1.83333	0	0.25	0.666667	0.083333	0	0.083333	0	1.08333	0.333333	0.3	0	0	0.083333	0.231702	0.734361	0.213343	0.794011	0.213343	1.44928	425
SA_IP_NumActStates_SmallEat_SmallDrink	state analysis	number of active states over light cycle containing both small feeding and small drinking events	177	1.31825	1.17008	1.88889	1.08333	1.08333	1.83333	0.888889	1.75	0.7	2	0.727273	1.83333	0.416667	1.2	1.1	1.16667	0.916667	0.477545	0.759627	0.586015	0.763015	0.586015	0.172026	436
SA_IP_NumActStates_SmallEat_SmallDrink_SmallMove	state analysis	number of active states over light cycle containing both small feeding and small drinking events where mouse showed minimal movement	178	0	0	0	0	0	0	0	0	0	0	0	0	0	0	0	0	0	0.522455	0.736564					435
SA_IP_PerActStates_Eat_Drink	state analysis	percentage of active states over light cycle containing both a feeding and drinking event	179	47.681	37.5206	59.375	61.3636	7.69231	36.3636	66.6667	32.6087	69.697	13.1579	55.5556	62.069	76.6667	48.4848	8.33333	16.6667	19.2308	0.26791	0.773514	0.440647	0.721083	0.440647	0.345732	424
SA_IP_PerActStates_Eat_NoDrink	state analysis	percentage of active states over light cycle containing a feeding but not a drinking event	180	43.6083	46.9936	15.625	29.5455	84.6154	59.0909	27.7778	67.3913	21.2121	63.1579	25.9259	0	10	45.4545	75	83.3333	73.0769	0.566744	0.704725	0.827793	0.729844	0.827793	-0.107862	446
SA_IP_PerActStates_NoEat_Drink	state analysis	percentage of active states over light cycle containing a drinking but not a feeding event	181	3.15657	6.88882	12.5	4.54545	0	2.27273	2.77778	0	0	0	0	37.931	13.3333	0	0	0	3.84615	0.433256	0.751571	0.495038	0.698633	0.495038	-1.1259	447
SA_IP_PerActStates_NoEat_NoDrink	state analysis	percentage of active states over light cycle containing neither feeding nor drinking events	182	5.55417	8.59702	12.5	4.54545	7.69231	2.27273	2.77778	0	9.09091	23.6842	18.5185	0	0	6.06061	16.6667	0	3.84615	0.566744	0.702652	0.454967	0.713956	0.454967	-0.630266	127
SA_IP_PerActStates_NoEat_NoDrink_SmallMove	state analysis	percentage of active states over light cycle containing neither feeding nor drinking events where mouse showed minimal movement	183	0	0	0	0	0	0	0	0	0	0	0	0	0	0	0	0	0	0.522455	0.734108					134
SA_IP_PerActStates_LargeEat_LargeDrink	state analysis	percentage of active states over light cycle containing both large feeding and large drinking events	184	27.3057	30.6769	0	15.9091	0	27.2727	50	28.2609	69.697	10.5263	55.5556	37.931	63.3333	39.3939	8.33333	11.1111	19.2308	0.652836	0.702021	0.78582	0.736044	0.78582	-0.167954	129
SA_IP_PerActStates_LargeEat_SmallDrink	state analysis	percentage of active states over light cycle containing both large feeding and small drinking events	185	9.22423	13.471	0	4.54545	0	15.9091	11.1111	23.913	9.09091	23.6842	14.8148	1.72414	6.66667	15.1515	0	11.1111	34.6154	0.73209	0.733018	0.440651	0.718294	0.440651	-0.546354	87
SA_IP_PerActStates_SmallEat_LargeDrink	state analysis	percentage of active states over light cycle containing both large drinking and small feeding events	186	17.5048	6.41447	46.875	50	0	6.81818	16.6667	2.17391	0	2.63158	0	22.4138	13.3333	9.09091	0	0	3.84615	0.26791	0.768252	0.203976	0.794296	0.203976	1.44835	88
SA_IP_PerActStates_SmallEat_SmallDrink	state analysis	percentage of active states over light cycle containing both small feeding and small drinking events	187	45.9653	49.4376	53.125	29.5455	100	50	22.2222	45.6522	21.2121	63.1579	29.6296	37.931	16.6667	36.3636	91.6667	77.7778	42.3077	0.610567	0.695607	0.803027	0.729417	0.803027	-0.105065	93
SA_IP_PerActStates_SmallEat_SmallDrink_SmallMove	state analysis	percentage of active states over light cycle containing both small feeding and small drinking events where mouse showed minimal movement	188	0	0	0	0	0	0	0	0	0	0	0	0	0	0	0	0	0	0.522455	0.731669					94
BA_PE_DCLC_Large_MeanTotalBoutDur_ms	feeding bouts	mean total large feeding bout duration (ms)	189	6.6024e+06	6.61523e+06	5.38236e+06	6.97432e+06	7.12818e+06	5.79327e+06	7.10296e+06	6.68058e+06	7.15511e+06	7.19925e+06	4.2885e+06	6.72038e+06	6.12697e+06	7.87263e+06	6.21744e+06	6.1621e+06	8.33454e+06	0.610567	0.693732	0.981319	0.767105	0.981319	-0.002801	149
BA_PE_DCLC_Large_MeanTotalBoutIntake_mg	feeding bouts	mean total large feeding bout chow intake (mg)	190	3934.74	3373.91	6042.69	3341.69	3750.43	3222.64	3781.78	2972.59	4431.32	3663.35	3159.53	2875.25	3326.64	4104.09	2997.26	3419.19	3445.94	0.140482	0.665368	0.179794	0.77157	0.179794	0.221847	154
BA_PE_DCLC_Large_BoutRate_onperms (x 10^6)	feeding bouts	mean daily large feeding bout onsets (per ms)	191	1.27073	1.56859	0.834313	1.70733	1.16692	1.53514	1.06442	0.75305	1.83396	1.11505	0.903444	3.81296	0.413866	2.60635	0.57385	1.45424	1.66895	0.522455	0.729247	0.527145	0.722136	0.527145	-0.303806	546
BA_PE_DCLC_Large_BoutRate_onperactms (x 10^6)	feeding bouts	mean daily large feeding bout onsets during ACTIVE states (per ms)	192	4.15901	4.72999	2.50339	5.81327	3.2099	5.426	3.72348	2.72721	5.70979	2.8607	2.59764	10.1686	1.7948	6.95975	2.30909	5.61707	5.53225	0.477545	0.756771	0.644987	0.766258	0.644987	-0.185599	549
BA_PE_DCLC_Large_BoutNumber	feeding bouts	mean daily number of large feeding bouts	193	102.301	126.855	66.2222	137.167	93.75	123.333	89.3333	60.5	145.8	89.5833	72.4545	306.333	33.25	216.4	45.9	116.833	134.083	0.522455	0.72684	0.519904	0.714544	0.519904	-0.31036	481
BA_PE_DCLC_Large_BoutProbability	feeding bouts	mean daily probability for engaging in a large feeding bout	194	0.490182	0.565793	0.373668	0.559864	0.467387	0.521494	0.457859	0.356057	0.694948	0.40368	0.379705	0.835075	0.431818	0.739071	0.460843	0.58441	0.691745	0.801554	0.767914	0.345462	0.737498	0.345462	-0.206957	469
BA_PE_DCLC_Large_BoutPerCumIntake	feeding bouts	mean number of large feeding bouts per daily chow intake (#/mg)	195	96.5527	95.4379	95.5366	96.6272	96.7852	96.0787	97.1533	95.505	98.1829	97.0068	90.2136	99.2891	89.9429	98.3998	92.6987	97.5751	98.3773	0.693706	0.720248	0.471574	0.715973	0.471574	0.016754	480
BA_PE_DCLC_Large_BoutMeanDur_ms	feeding bouts	mean daily large feeding bout duration (ms)	196	70591.1	79062.4	81277.2	50845.6	76033.9	46972.4	79510.7	110423	49074.8	80363.7	59188.8	21938.1	184270	36380	135456	52742.6	62159.4	0.522455	0.724449	0.70899	0.762589	0.70899	-0.163505	9
BA_PE_DCLC_Large_BoutMeanSize_mg	feeding bouts	mean daily large bout chow intake (mg)	197	43.3722	41.6458	91.2487	24.3623	40.0045	26.1295	42.3334	49.1338	30.3932	40.8932	43.607	9.38601	100.049	18.9653	65.2997	29.2656	25.7	0.389433	0.732853	0.901611	0.74789	0.901611	0.0586	125
BA_PE_DCLC_Large_BoutMeanIntensity_mgs	feeding bouts	mean daily large feeding bout intensity (mg-s)	198	0.618804	0.534321	1.12971	0.48665	0.530235	0.556265	0.554973	0.448421	0.625378	0.50825	0.7518	0.437725	0.558705	0.515911	0.481854	0.608706	0.411613	0.231702	0.728881	0.371885	0.720736	0.371885	0.211778	126
BA_PE_DCLC_Large_BoutRatioIntensity_mgs	feeding bouts	daily large feeding bout ratio intensity (mg-s)	199	0.611564	0.523512	1.12268	0.479142	0.526141	0.556273	0.532424	0.44496	0.619323	0.508852	0.736744	0.42784	0.54295	0.521311	0.482073	0.554875	0.413453	0.198446	0.74028	0.345831	0.734557	0.345831	0.224281	119
BA_PE_DCLC_Large_BoutSlopeIntensity_mgs	feeding bouts	daily large feeding bout slope intensity (mgs)	200	0.60268	0.494511	1.10545	0.471626	0.532693	0.555135	0.500034	0.4344	0.61942	0.496316	0.690628	0.377958	0.498546	0.540675	0.481175	0.430932	0.439861	0.115929	0.660375	0.241857	0.788489	0.241857	0.285388	120
BA_PE_DCLC_Large_BoutMeanSize_evtnum	feeding bouts	daily large feeding bout mean size/event number	201	6.13604	5.83228	8.38926	3.4921	7.22844	6.37162	4.27985	7.07714	6.11386	9.50233	2.06901	1.68934	14.7393	2.85351	5.878	2.92796	6.99876	0.198446	0.733787	0.869892	0.754311	0.869892	0.073247	194
BA_PE_DCLC_Large_BoutMeanSize_evtdur	feeding bouts	daily large feeding bout mean size/event duration	202	67406.7	77355.6	77850	49135.8	71332.4	43480.5	76418.2	106921	46709.4	77140.5	58828.4	21601.1	180033	35978.8	134040	51056.2	60166.8	0.522455	0.722074	0.655262	0.755004	0.655262	-0.198614	208
BA_PE_DCLC_Large_DC_MeanTotalBoutDur_ms	feeding bouts	mean total dark cycle large feeding bout duration (ms)	203	6.21571e+06	6.14568e+06	5.38236e+06	6.82897e+06	7.11579e+06	5.45111e+06	6.27238e+06	5.96205e+06	6.4973e+06	7.04448e+06	3.91939e+06	5.5969e+06	4.84272e+06	7.62963e+06	6157206	6.06843e+06	7.90673e+06	0.522455	0.719714	0.903852	0.746803	0.903852	0.016345	105
BA_PE_DCLC_Large_DC_MeanTotalBoutIntake_mg	feeding bouts	mean total dark cycle large feeding bout chow intake (mg)	204	3728.62	3141.68	6042.69	3266.84	3745.75	3051.03	3341.53	2644.34	4008.18	3591.33	2877.93	2463.91	2632.28	3978.06	2970.61	3345.8	3273.5	0.140482	0.657975	0.20087	0.812286	0.20087	0.247107	509
BA_PE_DCLC_Large_DC_BoutRate_onperms (x 10^6)	feeding bouts	mean dark cycle large feeding bout onsets (per ms)	205	2.28064	2.89211	1.55841	3.17507	2.16295	2.82142	1.96139	1.24853	3.03671	2.06917	1.59604	7.03009	0.681907	4.91082	1.04578	2.712	3.09105	0.566744	0.700592	0.485998	0.704796	0.485998	-0.342681	24
BA_PE_DCLC_Large_DC_BoutRate_onperactms (x 10^6)	feeding bouts	mean dark cycle large feeding bout onsets during ACTIVE states (per ms)	206	4.32857	5.12256	2.62448	6.28178	3.22479	5.76935	4.04373	2.66233	5.69355	2.94845	2.57343	12.0518	2.01929	7.40509	2.30418	5.93328	5.74492	0.477545	0.753937	0.585451	0.764648	0.585451	-0.242973	22
BA_PE_DCLC_Large_DC_BoutNumber	feeding bouts	mean dark cycle large feeding bout number	207	97.3341	123.646	66.2222	135.417	92.25	120.333	84.6667	53.25	129.2	88.25	68	299.833	29.0833	212	44.5	115.667	131.833	0.566744	0.698543	0.483648	0.70872	0.483648	-0.345196	457
BA_PE_DCLC_Large_DC_BoutProbability	feeding bouts	mean dark cycle probability for engaging in a large feeding bout	208	0.492876	0.567957	0.385761	0.574814	0.466105	0.526047	0.462659	0.348609	0.686139	0.406682	0.370848	0.848185	0.409144	0.755524	0.461618	0.595964	0.69569	0.768298	0.754927	0.365594	0.7392	0.365594	-0.204556	97
BA_PE_DCLC_Large_DC_BoutPerCumIntake	feeding bouts	mean dark cycle large feeding bouts per daily chow intake (#/mg)	209	96.5531	95.2057	95.7074	96.8489	96.7929	96.0367	97.1296	95.2755	98.0809	97.1483	89.4976	99.7592	87.8389	98.6672	92.6709	97.6987	98.3646	0.73209	0.731281	0.459127	0.707289	0.459127	0.020275	12
BA_PE_DCLC_Large_DC_BoutMeanDur_ms	feeding bouts	mean dark cycle large feeding bout duration (ms)	210	70068.3	76179.2	81277.2	50429.3	77135.9	45300	74083.2	111963	50288.7	79824.1	57638.1	18666.7	166512	35988.8	138364	52464.8	59975.2	0.522455	0.71737	0.775979	0.741693	0.775979	-0.120636	498
BA_PE_DCLC_Large_DC_BoutMeanSize_mg	feeding bouts	mean dark cycle large feeding bout size (mg)	211	43.0687	40.1275	91.2487	24.1243	40.6043	25.3548	39.4669	49.6589	31.0231	40.695	42.3226	8.21761	90.5082	18.7644	66.7553	28.9262	24.8306	0.389433	0.729596	0.825422	0.73236	0.825422	0.10205	10
BA_PE_DCLC_Large_DC_BoutMeanIntensity_mgs	feeding bouts	mean dark cycle large feeding bout intentity (mg-s)	212	0.618946	0.534499	1.12971	0.486242	0.530962	0.557671	0.556713	0.446726	0.624604	0.50862	0.750961	0.438808	0.559283	0.515951	0.483077	0.60726	0.412028	0.231702	0.723482	0.371596	0.723509	0.371596	0.211628	456
BA_PE_DCLC_Large_DC_BoutRatioIntensity_mgs	feeding bouts	mean dark cycle large feeding bout ratio intensity (mg-s)	213	0.611477	0.524636	1.12268	0.47838	0.526399	0.559709	0.532737	0.443528	0.616899	0.509808	0.734281	0.440228	0.543554	0.521396	0.482461	0.551346	0.414014	0.198446	0.727406	0.350228	0.732794	0.350228	0.22098	81
BA_PE_DCLC_Large_DC_BoutSlopeIntensity_mgs	feeding bouts	mean dark cycle large feeding bout slope intensity (mg-s)	214	0.601699	0.501143	1.10545	0.470706	0.532523	0.566955	0.485792	0.434876	0.615588	0.498539	0.663065	0.47371	0.496467	0.54082	0.481781	0.414377	0.440386	0.231702	0.718162	0.263037	0.8134	0.263037	0.263818	89
BA_PE_DCLC_Large_DC_BoutMeanSize_evtnum	feeding bouts	mean dark cycle large feeding bout mean size/event number	215	6.23348	5.54257	8.38926	3.51077	7.30352	6.22922	4.14042	7.50391	6.55728	9.50236	2.05749	1.55142	12.6189	2.86604	5.98876	2.93444	6.82111	0.198446	0.721135	0.67857	0.752978	0.67857	0.169485	287
BA_PE_DCLC_Large_DC_BoutMeanSize_evtdur	feeding bouts	mean dark cycle large feeding bout mean size/event duration	216	66928.7	74663.6	77850	48699.5	72397.7	42182.1	71523.6	108111	47737.3	76643.7	57314.2	18490.8	163460	35588.3	136942	50792.4	58077.3	0.522455	0.715041	0.714537	0.760772	0.714537	-0.15778	260
BA_PE_DCLC_Large_LC_MeanTotalBoutDur_ms	feeding bouts	mean total light cycle large feeding bout duration (ms)	217	451136	469543		145352	12387.8	342163	830579	718531	657801	154771	369105	1.12348e+06	1.28426e+06	243008	60232.8	93671.8	427815			0.936684	0.759019	0.936684		273
BA_PE_DCLC_Large_LC_MeanTotalBoutIntake_mg	feeding bouts	mean total light cycle large feeding bout chow intake (mg)	218	240.465	232.228		74.8535	4.6776	171.608	440.256	328.257	423.142	72.018	281.592	411.336	694.359	126.033	26.6479	73.3925	172.442			0.943058	0.761251	0.943058		259
BA_PE_DCLC_Large_LC_BoutRate_onperms (x 10^6)	feeding bouts	mean light cycle large feeding bout onsets (per ms)	219	0.131698	0.084416	0	0.046431	0.039798	0.079597	0.114491	0.192359	0.449207	0.035376	0.118495	0.17246	0.110551	0.110392	0.037399	0.030954	0.059698	0.347164	0.742849	0.423548	0.724094	0.423548	0.641649	200
BA_PE_DCLC_Large_LC_BoutRate_onperactms (x 10^6)	feeding bouts	mean light cycle large feeding bout onsets during ACTIVE states (per ms)	220	2.23568	1.64351	0	0.858523	2.50014	1.60196	1.52801	3.32173	5.83941	0.963294	3.03326	1.23888	1.01061	1.78565	2.47679	0.893897	1.74571	0.389433	0.726367	0.435433	0.729583	0.435433	0.443933	286
BA_PE_DCLC_Large_LC_BoutNumber	feeding bouts	mean light cycle large feeding bout number	221	4.96667	3.2089	0	1.75	1.5	3	4.66667	7.25	16.6	1.33333	4.45455	6.5	4.16667	4.4	1.4	1.16667	2.25	0.306294	0.755047	0.422001	0.724394	0.422001	0.630198	198
BA_PE_DCLC_Large_LC_BoutProbability	feeding bouts	mean light cycle probability for engaging in a large feeding bout	222	0.387883	0.447232	0	0.185841	0.5625	0.387097	0.385321	0.42233	0.772093	0.271186	0.597561	0.4875	0.704225	0.360656	0.4375	0.2	0.519231	0.73209	0.729552	0.59184	0.756546	0.59184	-0.205403	212
BA_PE_DCLC_Large_LC_BoutPerCumIntake	feeding bouts	mean light cycle large feeding bouts per daily chow intake (#/mg)	223	81.3688	95.1987	0	87.8529	91.0085	96.8311	97.3337	97.3948	99.1603	90.4337	98.2467	96.5638	98.9259	90.6458	95.8995	92.2545	98.6196	0.652836	0.700235	0.29843	0.747067	0.29843	-0.226467	199
BA_PE_DCLC_Large_LC_BoutMeanDur_ms	feeding bouts	mean light cycle large feeding bout duration (ms)	224	87014.5	131086		83058.5	8258.5	114054	177981	99107.7	39626.6	116078	82860.4	172844	308222	55229	43023.4	80290.1	190140			0.315626	0.754201	0.315626		213
BA_PE_DCLC_Large_LC_BoutMeanSize_mg	feeding bouts	mean light cycle large feeding bout size (mg)	225	44.7004	66.7979		42.7734	3.1184	57.2026	94.3405	45.2768	25.4905	54.0135	63.2146	63.2825	166.646	28.6439	19.0342	62.9079	76.6409			0.320775	0.753657	0.320775		214
BA_PE_DCLC_Large_LC_BoutMeanIntensity_mgs	feeding bouts	mean light cycle large feeding bout intensity (mg-s)	226	0.519885	0.535894		0.518254	0.485529	0.499843	0.523405	0.460873	0.631406	0.483723	0.764604	0.387789	0.554669	0.513996	0.442988	0.7521	0.387286			0.809051	0.727038	0.809051		232
BA_PE_DCLC_Large_LC_BoutRatioIntensity_mgs	feeding bouts	mean light cycle large feeding bout ratio intensity (mg-s)	227	0.504048	0.535332		0.514979	0.377599	0.501538	0.530059	0.456844	0.643267	0.465319	0.762905	0.366126	0.540669	0.518638	0.442416	0.783508	0.403076			0.670521	0.758047	0.670521		245
BA_PE_DCLC_Large_LC_BoutSlopeIntensity_mgs	feeding bouts	mean light cycle large feeding bout slope intensity (mg-s)	228	0.484778	0.525811		0.496826	0.236215	0.523537	0.57256	0.433258	0.646274	0.346666	0.76338	0.315461	0.487594	0.543346	0.438302	0.82817	0.483568			0.657555	0.753516	0.657555		244
BA_PE_DCLC_Large_LC_BoutMeanSize_evtnum	feeding bouts	mean light cycle large feeding bout mean size/event number	229	5.02613	9.20456		2.04762	2.61111	12.0833	6.80952	3.94253	2.66265	9.5	2.2449	8.05128	29.54	2.25	2.35714	2.28571	17.4074			0.346525	0.732332	0.346525		299
BA_PE_DCLC_Large_LC_BoutMeanSize_evtdur	feeding bouts	mean light cycle large feeding bout mean size/event duration	230	81062.9	126142		82892.1	5815.22	95561.6	165220	98179.2	38709.3	110028	81944.3	165072	295717	54796.1	41772.8	77201.9	182600			0.280016	0.806597	0.280016		2
BA_PE_DCLC_ActProb	feeding bouts	daily activity probability (all bout types)	231	0.330319	0.296388	0.333273	0.363536	0.285867	0.321196	0.374973	0.374489	0.258896	0.293695	0.282923	0.276125	0.389783	0.347794	0.230591	0.248518	0.301676	0.115929	0.65157	0.201232	0.806001	0.201232	0.156371	99
BA_PE_DCLC_MeanFeedingCoeff_mgs	feeding bouts	daily mean feeding coefficient (all bouts	mg-s)	232	0.673498	0.550826	1.23021	0.576763	0.546039	0.657651	0.529809	0.544376	0.629644	0.502767	0.605791	0.469539	0.539297	0.76361	0.578028	0.499354	0.448222	0.075991	0.781284	0.223167	0.782126	0.223167	0.290078	204
BA_PE_DCLC_LC_BoutThresh_mg	feeding bouts	light cycle within-bout feeding threshold (mg)	233	8.13454	11.1548	16.7464	0.965007	12.8785	1.69199	8.68516	6.74695	9.22781	15.6519	6.64418	4.80459	22.1017	7.85073	20.0855	2.04863	10.0514	0.768298	0.753171	0.393562	0.698379	0.393562	-0.455537	1
BA_PE_DCLC_DC_BoutThresh_mg	feeding bouts	dark cycle within-bout feeding threshold (mg)	234	5.10807	11.917	14.3919	4.55011	4.07162	4.55011	0.330698	1.88296	5.9791	3.13119	3.91039	8.93345	6.70173	17.5952	27.7499	24.8317	2.48206	0.905361	0.788513	0.125259	0.877978	0.125259	-1.22216	83
BA_PE_DCLC_DC_ActProb	feeding bouts	feedomg bouts: dark cycle activity probability (all bout types)	235	0.569501	0.514378	0.5938	0.670727	0.485045	0.533361	0.583322	0.663168	0.457082	0.505441	0.489035	0.468963	0.701782	0.6202	0.337697	0.453861	0.538049	0.198446	0.714972	0.297917	0.778208	0.297917	0.146868	190
BA_PE_DCLC_LC_ActProb	feeding bouts	light cycle activity probability (all bout types)	236	0.06236	0.04952	0.033094	0.015918	0.074928	0.076927	0.139206	0.061822	0.034628	0.054083	0.049687	0.057909	0.036724	0.039065	0.109391	0.0151	0.034197	0.306294	0.750658	0.484122	0.70695	0.484122	0.332633	238
BA_PE_DCLC_Large_TotalDur_ms	feeding bouts	large feeding bout total duration (ms)	237	6.7891e+06	6.45186e+06	5.38236e+06	7.12818e+06	7.10296e+06	7.15511e+06	6.72038e+06	7.87263e+06	6.1621e+06	6.97432e+06	5.79327e+06	6.68058e+06	7.19925e+06	4.2885e+06	6.12697e+06	6.21744e+06	8.33454e+06	0.26791	0.763061	0.535148	0.726005	0.535148	0.073506	56
BA_PE_DCLC_Large_TotalIntake_mg	feeding bouts	large feeding bout total chow intake (mg)	238	4057.82	3266.2	6042.69	3750.43	3781.78	4431.32	2875.25	4104.09	3419.19	3341.69	3222.64	2972.59	3663.35	3159.53	3326.64	2997.26	3445.94	0.020047	1.05629	0.048685	1.27969	0.048685	0.313091	46
BA_PE_DCLC_Large_Number	feeding bouts	total number of large feeding bouts	239	147.81	87.0339	66.2222	93.75	89.3333	145.8	306.333	216.4	116.833	137.167	123.333	60.5	89.5833	72.4545	33.25	45.9	134.083	0.075991	0.762682	0.095148	1.21258	0.095148	0.764098	35
BA_PE_DCLC_Large_Probability	feeding bouts	daily probability of a large feeding bout	240	0.593202	0.475651	0.373668	0.467387	0.457859	0.694948	0.835075	0.739071	0.58441	0.559864	0.521494	0.356057	0.40368	0.379705	0.431818	0.460843	0.691745	0.075991	0.744945	0.131771	0.879642	0.131771	0.318622	117
BA_PE_DCLC_Large_PerCumIntake	feeding bouts	total percent cumulative food intake in large bouts	241	97.5603	94.5563	95.5366	96.7852	97.1533	98.1829	99.2891	98.3998	97.5751	96.6272	96.0787	95.505	97.0068	90.2136	89.9429	92.6987	98.3773	0.014452	2.0307	0.036536	1.39685	0.036536	0.045121	80
BA_PE_DCLC_Large_Dur_ms	feeding bouts	large feeding bout average duration (ms)	242	56708.2	91209.9	81277.2	76033.9	79510.7	49074.8	21938.1	36380	52742.6	50845.6	46972.4	110423	80363.7	59188.8	184270	135456	62159.4	0.924009	0.790063	0.110978	1.01463	0.110978	-0.685633	337
BA_PE_DCLC_Large_Size_mg	feeding bouts	large feeding bout average size (mg)	243	37.371	46.8968	91.2487	40.0045	42.3334	30.3932	9.38601	18.9653	29.2656	24.3623	26.1295	49.1338	40.8932	43.607	100.049	65.2997	25.7	0.832168	0.760926	0.491177	0.700233	0.491177	-0.327573	77
BA_PE_DCLC_Large_MeanIntensity_mgs	feeding bouts	large feeding bout mean feeding intensity (mgs)	244	0.628948	0.525445	1.12971	0.530235	0.554973	0.625378	0.437725	0.515911	0.608706	0.48665	0.556265	0.448421	0.50825	0.7518	0.558705	0.481854	0.411613	0.140482	0.650745	0.269976	0.811007	0.269976	0.259402	79
BA_PE_DCLC_Large_RatioIntensity_mgs	feeding bouts	large feeding bout ratio intensity (mgs)	245	0.614943	0.520556	1.12268	0.526141	0.532424	0.619323	0.42784	0.521311	0.554875	0.479142	0.556273	0.44496	0.508852	0.736744	0.54295	0.482073	0.413453	0.167832	0.714615	0.310914	0.747187	0.310914	0.240399	78
BA_PE_DCLC_Large_Rate_onperms (x 10^6)	feeding bouts	large feeding bout onset rate (bouts/ms)	246	1.82474	1.08384	0.834313	1.16692	1.06442	1.83396	3.81296	2.60635	1.45424	1.70733	1.53514	0.75305	1.11505	0.903444	0.413866	0.57385	1.66895	0.075991	0.728014	0.099727	1.10372	0.099727	0.751543	496
BA_PE_DCLC_Large_Rate_onperactms (x 10^6)	feeding bouts	large feeding bout rate per active state (bout/ms)	247	5.41314	3.63262	2.50339	3.2099	3.72348	5.70979	10.1686	6.95975	5.61707	5.81327	5.426	2.72721	2.8607	2.59764	1.7948	2.30909	5.53225	0.060295	0.794265	0.134808	0.85901	0.134808	0.575456	545
BA_PE_DCLC_Large_ActProb (x 10^6)	feeding bouts	probability of a large bout during active state	248	5.41314	3.63262	2.50339	3.2099	3.72348	5.70979	10.1686	6.95975	5.61707	5.81327	5.426	2.72721	2.8607	2.59764	1.7948	2.30909	5.53225	0.060295	0.770196	0.134808	0.846189	0.134808	0.575456	552
BA_PE_DCLC_Small_MeanTotalBoutDur_ms	feeding bouts	mean small feeding bout duration (ms)	249	255052	329463	305243	257393	233852	264855	239181	349124	135718	280998	497072	60882.4	789197	130846	516214	209612	150881	0.522455	0.712727	0.458769	0.711954	0.458769	-0.369321	559
BA_PE_DCLC_Small_MeanTotalBoutIntake_mg	feeding bouts	mean small feeding bout total food intake (mg)	250	141.111	161.621	282.309	116.642	124.574	131.528	110.809	139.907	82.0097	113.037	342.746	20.5851	371.973	66.7407	236.076	84.9717	56.8394	0.306294	0.746319	0.723363	0.758645	0.723363	-0.195781	531
BA_PE_DCLC_Small_BoutRate_onperms (x 10^6)	feeding bouts	small feeding bout onset rate (bouts/ms)	251	1.27233	0.973758	1.39846	1.34221	1.32977	1.4086	1.26036	1.36192	0.805031	1.64717	1.47589	0.75305	0.544561	0.920172	0.671367	1.03415	0.743714	0.094639	0.752706	0.097678	1.17369	0.097678	0.385842	241
BA_PE_DCLC_Small_BoutRate_onperactms (x 10^6)	feeding bouts	small feeding bout rate per active state (bouts/ms)	252	4.17862	3.05721	4.19612	4.57009	3.65786	4.97872	4.4089	4.93226	2.50635	4.22586	4.24357	2.00827	2.36158	2.45714	2.70149	3.99445	2.46527	0.014452	1.52302	0.031807	1.91094	0.031807	0.450812	195
BA_PE_DCLC_Small_BoutNumber	feeding bouts	number of small feeding bouts	253	102.575	78.485	111	107.833	106.833	113.167	105.778	109.417	64	132.333	118.364	60.5	43.75	76.4	53.7	83.0833	59.75	0.094639	0.738767	0.09666	1.19562	0.09666	0.386195	209
BA_PE_DCLC_Small_BoutProbability	feeding bouts	daily probability of a small feeding bout	254	0.509818	0.434207	0.626332	0.440136	0.532613	0.478506	0.542141	0.643943	0.305052	0.59632	0.620295	0.164925	0.568182	0.260929	0.539157	0.41559	0.308255	0.231702	0.71292	0.345462	0.741261	0.345462	0.2316	492
BA_PE_DCLC_Small_BoutPerCumIntake	feeding bouts	total percent cumulative food intake in small bouts	255	3.44729	4.56208	4.46339	3.37278	3.21482	3.92134	2.84666	4.49501	1.81705	2.99325	9.78638	0.710854	10.0571	1.60018	7.30131	2.42488	1.62269	0.347164	0.739097	0.471574	0.713398	0.471574	-0.404228	459
BA_PE_DCLC_Small_BoutMeanDur_ms	feeding bouts	small feeding bout mean duration (ms)	256	2462.68	5217.71	2749.94	2386.96	2188.95	2340.4	2261.16	3190.78	2120.59	2123.41	4199.53	1006.32	18038.8	1712.64	9612.91	2522.92	2525.2	0.693706	0.718478	0.23701	0.797414	0.23701	-1.08319	494
BA_PE_DCLC_Small_BoutMeanSize_mg	feeding bouts	small feeding bout mean size (mg)	257	1.36585	2.47952	2.54333	1.08169	1.16606	1.16225	1.04756	1.27866	1.2814	0.854181	2.8957	0.34025	8.50224	0.873569	4.39619	1.02273	0.951287	0.231702	0.707754	0.318909	0.753484	0.318909	-0.86026	323
BA_PE_DCLC_Small_BoutMeanIntensity_mgs	feeding bouts	small feeding bout mean feeding intensity (mgs)	258	0.599723	0.464811	1.08459	0.483814	0.55879	0.548702	0.501762	0.420678		0.468858		0.409082	0.472442	0.516318	0.464025	0.514004	0.408947			0.173795	0.76938	0.173795		349
BA_PE_DCLC_Small_BoutRatioIntensity_mgs	feeding bouts	small feeding bout ratio intensity (mgs)	259	0.553662	0.456341	0.924866	0.453166	0.532704	0.496606	0.463284	0.400737	0.604268	0.402269	0.68953	0.338113	0.471331	0.510071	0.457322	0.405375	0.376718	0.115929	0.642997	0.213812	0.788776	0.213812	0.278892	309
BA_PE_DCLC_Small_BoutSlopeIntensity_mgs	feeding bouts	small feeding bout slope intensity (mgs)	260	0.450564	0.415762	0.7077	0.374445	0.457842	0.350067	0.364326	0.380087	0.519483	0.359221	0.663542	0.32104	0.456361	0.489104	0.445762	0.311636	0.279431	0.198446	0.708912	0.605788	0.762783	0.605788	0.115975	11
BA_PE_DCLC_Small_BoutMeanSize_evtnum	feeding bouts	small feeding bout size per event number	261	1.46437	2.14199	1.54655	1.27357	1.28159	1.5729	1.4895	1.61615	1.47031	1.70781	1.49155	1.28512	6.40571	1.34555	1.81937	1.63591	1.44491	0.884071	0.782912	0.323026	0.754731	0.323026	-0.548676	85
BA_PE_DCLC_Small_BoutMeanSize_evtdur	feeding bouts	small feeding bout size per event duration	262	2188.4	4757.09	2289.1	2236.35	2034.73	1960.67	2004.84	2824.39	1968.74	1662.31	4090.69	921.861	16267.9	1661.75	9394.26	1846.33	2211.61	0.389433	0.723168	0.232138	0.800227	0.232138	-1.1202	164
BA_PE_DCLC_Small_DC_MeanTotalBoutDur_ms	feeding bouts	mean total dark cycle small feeding bout duration (ms)	263	239082	312107	291469	236365	232682	247666	208079	328049	129267	258582	490948	19105.5	773849	105476	513367	191550	143979	0.522455	0.710427	0.47747	0.707058	0.47747	-0.384533	159
BA_PE_DCLC_Small_DC_MeanTotalBoutIntake_mg	feeding bouts	mean total dark cycle small feeding bout chow intake (mg)	264	133.663	154.428	271.02	106.292	124.112	125.912	98.7485	131.127	78.4265	105.418	337.721	5.94765	364.433	53.7347	234.936	78.8098	54.4257	0.306294	0.742029	0.722191	0.75931	0.722191	-0.208342	139
BA_PE_DCLC_Small_DC_BoutRate_onperms (x 10^6)	feeding bouts	mean dark cycle small feeding bout onsets (per ms)	265	2.26422	1.74612	2.48143	2.34857	2.47753	2.54201	2.27799	2.33294	1.38908	3.01876	2.70772	1.2583	0.98476	1.58907	1.21968	1.83861	1.35209	0.094639	0.725334	0.122529	0.873399	0.122529	0.374861	144
BA_PE_DCLC_Small_DC_BoutRate_onperactms (x 10^6)	feeding bouts	mean dark cycle small feeding bout onsets during ACTIVE states (per ms)	266	4.28469	3.16996	4.17891	4.64658	3.6938	5.19801	4.69645	4.97468	2.6044	4.30156	4.36588	2.15713	2.91611	2.39617	2.68735	4.02249	2.51295	0.020047	0.938925	0.032881	1.72857	0.032881	0.434728	95
BA_PE_DCLC_Small_DC_BoutNumber	feeding bouts	mean dark cycle small feeding bout number	267	96.6611	74.5455	105.444	100.167	105.667	108.417	98.3333	99.5	59.1	128.75	115.364	53.6667	42	68.6	51.9	78.4167	57.6667	0.094639	0.712382	0.122075	0.885168	0.122075	0.374815	91
BA_PE_DCLC_Small_DC_BoutProbability	feeding bouts	mean dark cycle probability for engaging in a small feeding bout	268	0.507124	0.432043	0.614239	0.425186	0.533895	0.473953	0.537341	0.651391	0.313861	0.593318	0.629152	0.151815	0.590856	0.244476	0.538382	0.404036	0.30431	0.26791	0.75794	0.365594	0.735663	0.365594	0.231162	107
BA_PE_DCLC_Small_DC_BoutPerCumIntake	feeding bouts	mean dark cycle small feeding bouts per daily chow intake (#/mg)	269	3.44688	4.79431	4.29256	3.15115	3.20715	3.96332	2.87036	4.72449	1.91911	2.85165	10.5024	0.240809	12.1611	1.33277	7.32905	2.30128	1.63543	0.306294	0.737789	0.459127	0.70989	0.459127	-0.476034	542
BA_PE_DCLC_Small_DC_BoutMeanDur_ms	feeding bouts	mean dark cycle small feeding bout duration (ms)	270	2458.66	5176.69	2764.19	2359.72	2202.03	2284.39	2116.06	3296.98	2187.26	2008.41	4255.65	356.003	18425	1537.54	9891.47	2442.73	2496.75	0.652836	0.698458	0.262083	0.816455	0.262083	-1.07416	539
BA_PE_DCLC_Small_DC_BoutMeanSize_mg	feeding bouts	mean dark cycle small feeding bout size (mg)	271	1.37378	2.47411	2.57026	1.06115	1.17456	1.16137	1.00422	1.31785	1.32701	0.818784	2.92744	0.110826	8.67699	0.783305	4.52671	1.00501	0.943799	0.26791	0.752887	0.341718	0.740787	0.341718	-0.848761	556
BA_PE_DCLC_Small_DC_BoutMeanIntensity_mgs	feeding bouts	mean dark cycle small feeding bout intentity (mg-s)	272	0.600458	0.465068	1.08635	0.483347	0.559354	0.551483	0.502308	0.419904		0.469658		0.411305	0.472736	0.516224	0.464416	0.511672	0.409467			0.173135	0.774609	0.173135		553
BA_PE_DCLC_Small_DC_BoutRatioIntensity_mgs	feeding bouts	mean dark cycle small feeding bout ratio intensity (mg-s)	273	0.557474	0.454294	0.929841	0.449695	0.533399	0.508396	0.474571	0.399716	0.606702	0.407679	0.687895	0.311306	0.470936	0.509452	0.457638	0.411431	0.378012	0.094639	0.699884	0.194131	0.800429	0.194131	0.295281	560
BA_PE_DCLC_Small_DC_BoutSlopeIntensity_mgs	feeding bouts	mean dark cycle small feeding bout slope intensity (mg-s)	274	0.460738	0.397397	0.718233	0.346538	0.458168	0.391097	0.411538	0.38015	0.519439	0.373269	0.663356	0.17316	0.455869	0.456317	0.445528	0.338322	0.273359	0.167832	0.707469	0.390035	0.707037	0.390035	0.213363	563
BA_PE_DCLC_Small_DC_BoutMeanSize_evtnum	feeding bouts	mean dark cycle small feeding bout mean size/event number	275	1.46205	2.14127	1.55427	1.26123	1.28076	1.56572	1.46554	1.64322	1.46362	1.69644	1.49803	1.24379	6.46627	1.32507	1.8343	1.62699	1.43931	0.801554	0.766172	0.328966	0.743816	0.328966	-0.550477	20
BA_PE_DCLC_Small_DC_BoutMeanSize_evtdur	feeding bouts	mean dark cycle small feeding bout mean size/event duration	276	2198.95	4732.63	2306.3	2203.95	2049.4	1959.26	1929.58	2908.08	2036.09	1593.54	4145.66	309.825	16619.2	1495.99	9674.15	1829.91	2192.85	0.389433	0.719996	0.25686	0.806154	0.25686	-1.10583	32
BA_PE_DCLC_Small_LC_MeanTotalBoutDur_ms	feeding bouts	mean total light cycle small feeding bout duration (ms)	277	15970	17355.6	13774.4	21028.3	1170.83	17189.1	31101.6	21075.2	6450.6	22415.4	6124.09	41776.9	15348.3	25370.3	2846.3	18061.9	6901.58	0.610567	0.691867	0.820257	0.733971	0.820257	-0.120037	203
BA_PE_DCLC_Small_LC_MeanTotalBoutIntake_mg	feeding bouts	mean total light cycle small feeding bout chow intake (mg)	278	7.44878	7.19266	11.2895	10.3497	0.462138	5.61613	12.0603	8.78053	3.58322	7.61822	5.02522	14.6375	7.53944	13.0059	1.13943	6.16192	2.41366	0.477545	0.751124	0.914885	0.750026	0.914885	0.050479	189
BA_PE_DCLC_Small_LC_BoutRate_onperms (x 10^6)	feeding bouts	mean light cycle small feeding bout onsets (per ms)	279	0.155626	0.103185	0.150639	0.203414	0.030954	0.126028	0.182641	0.263111	0.132597	0.095074	0.079803	0.181304	0.046431	0.195695	0.048085	0.123817	0.055275	0.075991	0.711836	0.145927	0.8407	0.145927	0.592847	237
BA_PE_DCLC_Small_LC_BoutRate_onperactms (x 10^6)	feeding bouts	mean light cycle small feeding bout onsets during ACTIVE states (per ms)	280	3.07125	2.23755	4.55191	3.76115	1.94455	2.53643	2.43754	4.54351	1.72368	2.58885	2.04281	1.30241	0.424455	3.16548	3.18444	3.57559	1.6164	0.140482	0.643672	0.18079	0.768008	0.18079	0.456905	336
BA_PE_DCLC_Small_LC_BoutNumber	feeding bouts	mean light cycle small feeding bout number	281	5.91429	3.93958	5.55556	7.66667	1.16667	4.75	7.44444	9.91667	4.9	3.58333	3	6.83333	1.75	7.8	1.8	4.66667	2.08333	0.094639	0.687817	0.157514	0.770279	0.157514	0.586161	445
BA_PE_DCLC_Small_LC_BoutProbability	feeding bouts	mean light cycle probability for engaging in a small feeding bout	282	0.612117	0.552768	1	0.814159	0.4375	0.612903	0.614679	0.57767	0.227907	0.728814	0.402439	0.5125	0.295775	0.639344	0.5625	0.8	0.480769	0.306294	0.733597	0.59184	0.754253	0.59184	0.147134	491
BA_PE_DCLC_Small_LC_BoutPerCumIntake	feeding bouts	mean light cycle small feeding bouts per daily chow intake (#/mg)	283	18.6312	4.80132	100	12.1471	8.99148	3.16895	2.66634	2.60521	0.839703	9.56627	1.75328	3.43624	1.07415	9.35418	4.10054	7.74554	1.38037	0.389433	0.716852	0.29843	0.75154	0.29843	1.95622	66
BA_PE_DCLC_Small_LC_BoutMeanDur_ms	feeding bouts	mean light cycle small feeding bout duration (ms)	284	2494.86	4399.76	2479.4	2742.83	1003.57	3618.75	4177.82	2125.23	1316.45	6255.47	2041.36	6113.7	8770.48	3252.6	1581.28	3870.41	3312.76	0.939705	0.790653	0.082284	1.33098	0.082284	-0.818462	538
BA_PE_DCLC_Small_LC_BoutMeanSize_mg	feeding bouts	mean light cycle small feeding bout size (mg)	285	1.17104	1.87885	2.03211	1.34996	0.396119	1.18234	1.62004	0.885432	0.731269	2.12601	1.67507	2.14207	4.30825	1.66743	0.633018	1.32041	1.15856	0.939705	0.789078	0.149345	0.785102	0.149345	-0.682063	322
BA_PE_DCLC_Small_LC_BoutMeanIntensity_mgs	feeding bouts	mean light cycle small feeding bout intensity (mg-s)	286	0.579875	0.500745	1.05124	0.489916	0.5077	0.485233	0.494549	0.428446	0.602036	0.440113	0.791158	0.391625	0.465406	0.517144	0.452747	0.553193	0.394574	0.167832	0.700464	0.395125	0.698207	0.395125	0.211665	348
BA_PE_DCLC_Small_LC_BoutRatioIntensity_mgs	feeding bouts	mean light cycle small feeding bout ratio intensity (mg-s)	287	0.484728	0.450734	0.819599	0.492178	0.394709	0.326727	0.387771	0.416629	0.555486	0.339865	0.820565	0.350373	0.491222	0.512644	0.400321	0.341155	0.349726	0.306294	0.729453	0.696927	0.759323	0.696927	0.104901	308
BA_PE_DCLC_Small_LC_BoutSlopeIntensity_mgs	feeding bouts	mean light cycle small feeding bout slope intensity (mg-s)	288	0.334868	0.418161	0.526158	0.483429	0.13591	0.198455	0.274425	0.380658	0.34504	0.326985	0.843856	0.303614	0.478945	0.516234	0.330592	0.2119	0.333165	0.693706	0.716717	0.373331	0.716929	0.373331	-0.320468	470
BA_PE_DCLC_Small_LC_BoutMeanSize_evtnum	feeding bouts	mean light cycle small feeding bout mean size/event number	289	1.51861	2.02764	1.4	1.43478	1.35714	1.73684	1.80597	1.34454	1.55102	2.11628	1.24242	1.60976	4.95238	1.52564	1.38889	1.78571	1.6	0.832168	0.759279	0.292849	0.789488	0.292849	-0.417043	497
BA_PE_DCLC_Small_LC_BoutMeanSize_evtdur	feeding bouts	mean light cycle small feeding bout mean size/event duration	290	1923.13	3621.65	1962.54	2659.75	706.786	1992.88	2998.96	1984.6	1156.39	4133.53	1976.55	5728.59	7837.67	3119.54	1324.06	2122.27	2731.04	0.97296	0.788722	0.075519	1.44365	0.075519	-0.913194	231
BA_PE_DCLC_Small_TotalDur_ms	feeding bouts	small feeding bout total duration (ms)	291	187905	388217	305243	233852	239181	135718	60882.4	130846	209612	257393	264855	349124	280998	497072	789197	516214	150881	0.995338	0.781319	0.030752	2.15552	0.030752	-1.04686	357
BA_PE_DCLC_Small_TotalIntake_mg	feeding bouts	small feeding bout total intake (mg)	292	110.286	188.593	282.309	124.574	110.809	82.0097	20.5851	66.7407	84.9717	116.642	131.528	139.907	113.037	342.746	371.973	236.076	56.8394	0.963947	0.787473	0.161009	0.760829	0.161009	-0.774035	361
BA_PE_DCLC_Small_Number	feeding bouts	number of small feeding bouts	293	86.7992	92.2892	111	106.833	105.778	64	60.5	76.4	83.0833	107.833	113.167	109.417	132.333	118.364	43.75	53.7	59.75	0.73209	0.727832	0.719256	0.760024	0.719256	-0.08848	235
BA_PE_DCLC_Small_Probability	feeding bouts	probability for small feeding bouts (DC and LC)	294	0.406798	0.524349	0.626332	0.532613	0.542141	0.305052	0.164925	0.260929	0.41559	0.440136	0.478506	0.643943	0.59632	0.620295	0.568182	0.539157	0.308255	0.939705	0.787509	0.131771	0.865897	0.131771	-0.366217	489
BA_PE_DCLC_Small_PerCumIntake	feeding bouts	total percent cumulative food intake in small feeding bouts	295	2.43969	5.44373	4.46339	3.21482	2.84666	1.81705	0.710854	1.60018	2.42488	3.37278	3.92134	4.49501	2.99325	9.78638	10.0571	7.30131	1.62269	0.989744	0.78423	0.036536	1.28045	0.036536	-1.1579	64
BA_PE_DCLC_Small_Dur_ms	feeding bouts	small feeding bout duration (ms)	296	2080.36	5552.25	2749.94	2188.95	2261.16	2120.59	1006.32	1712.64	2522.92	2386.96	2340.4	3190.78	2123.41	4199.53	18038.8	9612.91	2525.2	0.989744	0.782758	0.129325	0.877237	0.129325	-1.41624	54
BA_PE_DCLC_Small_Size_mg	feeding bouts	small feeding bout size (mg)	297	1.18213	2.64028	2.54333	1.16606	1.04756	1.2814	0.34025	0.873569	1.02273	1.08169	1.16225	1.27866	0.854181	2.8957	8.50224	4.39619	0.951287	0.859518	0.767618	0.185249	0.779081	0.185249	-1.1593	23
BA_PE_DCLC_Small_MeanIntensity_mgs	feeding bouts	small bout mean feeding intensity (mgs)	298	0.597425	0.466781	1.08459	0.55879	0.501762		0.409082	0.516318	0.514004	0.483814	0.548702	0.420678	0.468858		0.472442	0.464025	0.408947			0.189101	0.787408	0.189101		101
BA_PE_DCLC_Small_RatioIntensity_mgs	feeding bouts	small bout mean feeding ratio intensity (mgs)	299	0.539812	0.46846	0.924866	0.532704	0.463284	0.604268	0.338113	0.510071	0.405375	0.453166	0.496606	0.400737	0.402269	0.68953	0.471331	0.457322	0.376718	0.167832	0.693597	0.369075	0.728722	0.369075	0.204531	240
BA_PE_DCLC_Small_Rate_onperms (x 10^6)	feeding bouts	small feeding bout onset rate (bouts/ms)	300	1.07157	1.14943	1.39846	1.32977	1.26036	0.805031	0.75305	0.920172	1.03415	1.34221	1.4086	1.36192	1.64717	1.47589	0.544561	0.671367	0.743714	0.73209	0.726119	0.681424	0.752176	0.681424	-0.101193	304
BA_PE_DCLC_Small_Rate_onperactms (x 10^6)	feeding bouts	small feeding bout onset rate within active states (bouts/ms)	301	3.31844	3.80986	4.19612	3.65786	4.4089	2.50635	2.00827	2.45714	3.99445	4.57009	4.97872	4.93226	4.22586	4.24357	2.36158	2.70149	2.46527	0.905361	0.786887	0.382553	0.711886	0.382553	-0.19923	346
BA_PE_DCLC_Small_ActProb (x 10^6)	feeding bouts	probability of small feeding bout	302	3.31844	3.80986	4.19612	3.65786	4.4089	2.50635	2.00827	2.45714	3.99445	4.57009	4.97872	4.93226	4.22586	4.24357	2.36158	2.70149	2.46527	0.905361	0.785268	0.382553	0.70875	0.382553	-0.19923	84
BA_LE_DCLC_Large_MeanTotalBoutDur_ms	drinking bouts	mean total dark cycle large drinking bout duration (ms)	303	514656	1.08275e+06	531525	554463	559436	499998	474467	523246	459459	417766	339981	5.68142e+06	875755	333960	430409	270728	311970	0.060295	0.747544	0.437715	0.721902	0.437715	-1.07302	4
BA_LE_DCLC_Large_MeanTotalBoutIntake_mg	drinking bouts	mean total dark cycle large drinking bout water intake (mg)	304	4226.05	3717.03	4025.6	3664.32	4220.25	3934.08	6241.22	3400.01	4096.9	4061.12	4008.18	2341.22	5398.05	3650.43	3527.86	3337.46	3411.9	0.094639	0.676159	0.291446	0.801112	0.291446	0.185162	108
BA_LE_DCLC_Large_BoutRate_onperms (x 10^6)	drinking bouts	mean total large drinking bout onsets (per ms)	305	0.805817	0.769992	1.29067	0.609908	1.46876	0.545598	0.755951	0.413866	0.555975	0.711559	0.705072	2.19173	0.508257	0.507058	0.536344	0.421127	0.57879	0.26791	0.747901	0.894073	0.747536	0.894073	0.06561	92
BA_LE_DCLC_Large_BoutRate_onperactms (x 10^6)	drinking bouts	mean total large drinking bout onsets during ACTIVE states (per ms)	306	2.54174	2.36992	3.87269	2.07667	4.0402	1.92843	2.64441	1.49884	1.73095	1.82553	2.02727	5.84502	2.20415	1.354	2.15817	1.62663	1.91858	0.306294	0.725355	0.796672	0.736368	0.796672	0.100981	96
BA_LE_DCLC_Large_BoutNumber	drinking bouts	mean total large drinking bout number	307	64.8817	61.9953	102.444	49	118	43.8333	63.4444	33.25	44.2	57.1667	56.5455	176.083	40.8333	42.1	42.9	33.8333	46.5	0.26791	0.74298	0.893435	0.749984	0.893435	0.065655	112
BA_LE_DCLC_Large_BoutProbability	drinking bouts	mean total probability for engaging in a large drinking bout	308	0.950051	0.892747	0.978769	0.913043	0.986072	0.926056	0.974403	0.902715	0.969298	0.924528	0.936747	0.965722	0.853659	0.684553	0.979452	0.875	0.922314	0.094639	0.66489	0.152845	0.783905	0.152845	0.089754	121
BA_LE_DCLC_Large_BoutPerCumIntake	drinking bouts	mean total large drinking bouts per daily water intake (#/mg)	309	99.7765	97.7085	99.9231	99.559	99.9533	99.632	99.8299	99.6745	99.8635	99.321	99.751	99.9809	99.4777	85.3403	99.9394	98.4421	99.4158	0.094639	0.65399	0.29804	0.759658	0.29804	0.030215	275
BA_LE_DCLC_Large_BoutMeanDur_ms	drinking bouts	mean total large drinking bout duration (ms)	310	9465.99	12463.7	5188.43	11315.6	4740.98	11406.8	7478.47	15736.7	10395	7307.86	6012.52	32265.5	21447.1	7932.55	10032.8	8001.81	6709.03	0.566744	0.696507	0.447993	0.724645	0.447993	-0.396901	261
BA_LE_DCLC_Large_BoutMeanSize_mg	drinking bouts	mean total large drinking bout size (mg)	311	76.1303	78.5474	39.2955	74.7821	35.7649	89.7509	98.3729	102.256	92.6901	71.0401	70.8842	13.2961	132.197	86.7086	82.2345	98.6442	73.3741	0.389433	0.713735	0.882066	0.750933	0.882066	-0.045092	289
BA_LE_DCLC_Large_BoutMeanIntensity_mgs	drinking bouts	mean total large drinking bout intentity (mg-s)	312	9.49791	9.543	9.38602	7.35061	9.34495	8.45698	15.1061	7.70948	9.13123	10.2201	12.2458	0.907734	8.31883	11.1719	8.81042	12.9818	11.6874	0.801554	0.764439	0.979511	0.768549	0.979511	-0.006833	111
BA_LE_DCLC_Large_BoutRatioIntensity_mgs	drinking bouts	mean total large drinking bout ratio intensity (mg-s)	313	8.30904	8.80976	7.57368	6.60878	7.54377	7.86819	13.1542	6.49792	8.9168	9.72105	11.7894	0.412083	6.16388	10.9307	8.19654	12.3277	10.9366	0.801554	0.762713	0.773059	0.742276	0.773059	-0.08442	76
BA_LE_DCLC_Large_BoutSlopeIntensity_mgs	drinking bouts	mean total large drinking bout slope intensity (mg-s)	314	5.57108	5.78135	5.42241	4.67483	4.0935	4.29054	8.73337	4.53046	7.25242	7.2847	9.71117	0.170815	0.667941	8.50186	5.62612	8.63255	5.65565	0.801554	0.760995	0.890791	0.752269	0.890791	-0.053451	320
BA_LE_DCLC_Large_BoutMeanSize_evtnum	drinking bouts	mean total large drinking bout mean size/event number	315	64.0093	85.9871	32.6898	76.5901	31.4068	84.4106	49.6708	98.3108	74.9864	57.7522	49.5466	156.731	152.371	69	76.1632	71.2537	55.0789	0.693706	0.714965	0.264195	0.805141	0.264195	-0.425839	355
BA_LE_DCLC_Large_BoutMeanSize_evtdur	drinking bouts	mean total large drinking bout mean size/event duration	316	2753.76	4406.66	1341.19	3245.85	1365.92	3634.56	2499.93	4060.19	3128.7	2376.49	1928.75	12595.3	7811.49	2632.06	2982.54	2643.4	2283.31	0.566744	0.694482	0.289105	0.805203	0.289105	-0.678282	356
BA_LE_DCLC_Large_DC_MeanTotalBoutDur_ms	drinking bouts	mean dark cycle light cycle large drinking bout duration (ms)	317	476707	856786	503120	503123	558157	475306	405288	487854	404099	411620	314631	4.13735e+06	685062	314642	428228	264138	298616	0.140482	0.63675	0.466233	0.713012	0.466233	-0.845832	306
BA_LE_DCLC_Large_DC_MeanTotalBoutIntake_mg	drinking bouts	mean dark cycle light cycle large drinking bout water intake (mg)	318	3922.57	3418.68	3830.46	3350.93	4208.24	3773.46	5467.98	3193.64	3633.27	4014.7	3741.61	1669.69	4345.19	3447.97	3508.37	3279.56	3342.38	0.198446	0.702955	0.232405	0.794636	0.232405	0.198358	307
BA_LE_DCLC_Large_DC_BoutRate_onperms (x 10^6)	drinking bouts	mean dark cycle large drinking bout onsets (per ms)	319	1.44921	1.33822	2.3167	1.07073	2.75694	0.988667	1.34878	0.736616	0.926057	1.32864	1.26958	3.51114	0.816725	0.91962	1.00583	0.785463	1.06878	0.347164	0.735383	0.803516	0.728289	0.803516	0.114952	347
BA_LE_DCLC_Large_DC_BoutRate_onperactms (x 10^6)	drinking bouts	mean dark cycle large drinking bout onsets during ACTIVE states (per ms)	320	2.60567	2.46071	3.90149	2.11841	4.11037	2.02167	2.78072	1.57073	1.73627	1.89324	2.04705	6.01921	2.41852	1.38671	2.21616	1.71843	1.98639	0.306294	0.721302	0.83108	0.729683	0.83108	0.082576	354
BA_LE_DCLC_Large_DC_BoutNumber	drinking bouts	mean dark cycle large drinking bout number	321	61.8429	57.1155	98.4444	45.6667	117.583	42.1667	58.2222	31.4167	39.4	56.6667	54.0909	149.75	34.8333	39.7	42.8	33.5	45.5833	0.389433	0.710645	0.80354	0.726744	0.80354	0.114724	305
BA_LE_DCLC_Large_DC_BoutProbability	drinking bouts	mean dark cycle probability for engaging in a large drinking bout	322	0.952169	0.892178	0.979006	0.908789	0.986713	0.933579	0.984962	0.904077	0.968059	0.92517	0.938486	0.964056	0.853061	0.67517	0.979405	0.87965	0.922428	0.075991	0.696361	0.147121	0.803547	0.147121	0.093886	321
BA_LE_DCLC_Large_DC_BoutPerCumIntake	drinking bouts	mean dark cycle large drinking bouts per daily water intake (#/mg)	323	99.8167	97.642	99.9238	99.5204	99.9552	99.7383	99.9664	99.7603	99.8527	99.3688	99.7671	99.9758	99.5611	84.6662	99.9391	98.4482	99.41	0.094639	0.643442	0.296708	0.7848	0.296708	0.03178	319
BA_LE_DCLC_Large_DC_BoutMeanDur_ms	drinking bouts	mean dark cycle large drinking bout duration (ms)	324	9270.41	11592.8	5110.7	11017.3	4746.91	11272.1	6961.05	15528.5	10256.3	7263.88	5816.71	27628.4	19666.9	7925.5	10005.3	7884.71	6551	0.610567	0.690012	0.490489	0.701631	0.490489	-0.322523	518
BA_LE_DCLC_Large_DC_BoutMeanSize_mg	drinking bouts	mean dark cycle large drinking bout size (mg)	325	75.0502	76.9945	38.9099	73.378	35.7895	89.4891	93.9157	101.654	92.215	70.8476	69.1727	11.1499	124.742	86.8505	81.9712	97.8972	73.3246	0.389433	0.707582	0.902278	0.74697	0.902278	-0.036899	507
BA_LE_DCLC_Large_DC_BoutMeanIntensity_mgs	drinking bouts	mean dark cycle large drinking bout intensity (mg-s)	326	9.55065	9.60766	9.45024	7.40424	9.34289	8.50399	15.1732	7.77898	9.20102	10.2471	12.3069	0.953565	8.50666	11.2093	8.81011	13.0233	11.8043	0.832168	0.757639	0.974111	0.767174	0.974111	-0.008586	528
BA_LE_DCLC_Large_DC_BoutRatioIntensity_mgs	drinking bouts	mean dark cycle large drinking bout ratio intensity (mg-s)	327	8.39731	8.89399	7.61341	6.66025	7.53953	7.93901	13.4916	6.5463	8.99105	9.75341	11.8921	0.403566	6.34277	10.9584	8.19275	12.4161	11.1929	0.801554	0.759285	0.778428	0.737331	0.778428	-0.082904	506
BA_LE_DCLC_Large_DC_BoutSlopeIntensity_mgs	drinking bouts	mean dark cycle large drinking bout slope intensity (mg-s)	328	5.74679	6.00521	5.3934	4.71344	4.09053	4.36126	9.79808	4.53597	7.33487	7.27731	10.0116	0.130561	0.619586	8.47161	5.57661	8.89904	7.05536	0.768298	0.751424	0.873638	0.748302	0.873638	-0.063459	517
BA_LE_DCLC_Large_DC_BoutMeanSize_evtnum	drinking bouts	mean dark cycle large drinking bout mean size/event number	329	63.1007	81.8307	32.3183	74.8522	31.4352	83.9032	47.6431	96.9947	74.5584	57.4985	48.2622	134.399	144.581	69.2091	75.9346	70.2836	54.4771	0.768298	0.749684	0.282346	0.807776	0.282346	-0.374986	499
BA_LE_DCLC_Large_DC_BoutMeanSize_evtdur	drinking bouts	mean dark cycle large drinking bout mean size/event duration	330	2692.87	4092.63	1319.51	3152.13	1367.19	3601.92	2295.59	4007.42	3106.3	2364.19	1868.45	10537.2	7526.79	2625.04	2971.15	2597.98	2250.24	0.610567	0.688167	0.286686	0.814652	0.286686	-0.603885	510
BA_LE_DCLC_Large_LC_MeanTotalBoutDur_ms	drinking bouts	mean total light cycle large drinking bout duration (ms)	331	37949.5	225964	28405.3	51339.6	1278.67	24692.2	69179.4	35391.2	55360.2	6145.83	25350	1.54408e+06	190693	19318.1	2180.2	6590.25	13353.5	0.231702	0.702662	0.373122	0.719815	0.373122	-2.57394	466
BA_LE_DCLC_Large_LC_MeanTotalBoutIntake_mg	drinking bouts	mean total light cycle large drinking bout water intake (mg)	332	303.485	298.344	195.144	313.395	12.0094	160.622	773.233	206.365	463.628	46.4259	266.563	671.528	1052.86	202.465	19.4939	57.9063	69.5149	0.347164	0.731706	0.975814	0.767079	0.975814	0.02465	477
BA_LE_DCLC_Large_LC_BoutRate_onperms (x 10^6)	drinking bouts	mean light cycle large drinking bout onsets (per ms)	333	0.079833	0.129061	0.10846	0.088441	0.011055	0.04422	0.128121	0.048642	0.129891	0.013266	0.065293	0.698682	0.159193	0.060214	0.002671	0.008844	0.024321	0.26791	0.738124	0.597584	0.756986	0.597584	-0.692992	471
BA_LE_DCLC_Large_LC_BoutRate_onperactms (x 10^6)	drinking bouts	mean light cycle large drinking bout onsets during ACTIVE states (per ms)	334	1.53364	1.32806	3.27738	1.63528	0.694483	0.889976	1.70992	0.839977	1.6885	0.361235	1.67139	5.01906	1.45528	0.973993	0.176914	0.255399	0.711214	0.140482	0.629976	0.766869	0.746559	0.766869	0.207645	460
BA_LE_DCLC_Large_LC_BoutNumber	drinking bouts	mean light cycle large drinking bout number	335	3.03889	4.87974	4	3.33333	0.416667	1.66667	5.22222	1.83333	4.8	0.5	2.45454	26.3333	6	2.4	0.1	0.333333	0.916667	0.26791	0.733331	0.600562	0.758473	0.600562	-0.683259	467
BA_LE_DCLC_Large_LC_BoutProbability	drinking bouts	mean light cycle probability for engaging in a large drinking bout	336	0.897301	0.870822	0.972973	0.97561	0.833333	0.769231	0.87037	0.88	0.979592	0.857143	0.9	0.975309	0.857143	0.888889	1	0.571429	0.916667	0.522455	0.708143	0.653343	0.765374	0.653343	0.043214	478
BA_LE_DCLC_Large_LC_BoutPerCumIntake	drinking bouts	mean light cycle large drinking bouts per daily water intake (#/mg)	337	99.0806	98.8162	99.908	99.973	99.2973	97.1978	98.8748	98.3647	99.9485	95.3524	99.5264	99.9937	99.1352	98.726	100	98.1002	99.696	0.522455	0.705873	0.707626	0.765034	0.707626	0.003854	490
BA_LE_DCLC_Large_LC_BoutMeanDur_ms	drinking bouts	mean light cycle large drinking bout duration (ms)	338	12067.4	22153.4	7101.33	15401.9	3068.8	14815.3	13247.1	19304.3	11533.4	12291.7	10327.8	58635.9	31782.2	8049.21	21802	19770.8	14567.5	0.905361	0.783656	0.149299	0.794797	0.149299	-0.876406	247
BA_LE_DCLC_Large_LC_BoutMeanSize_mg	drinking bouts	mean light cycle large drinking bout size (mg)	339	89.3169	116.41	48.786	94.0185	28.8225	96.3733	148.066	112.563	96.5893	92.8517	108.6	25.5011	175.476	84.3603	194.939	173.719	75.8345	0.693706	0.713221	0.324085	0.748885	0.324085	-0.382212	248
BA_LE_DCLC_Large_LC_BoutMeanIntensity_mgs	drinking bouts	mean light cycle large drinking bout intensity (mg-s)	340	8.72163	7.51408	7.80539	6.61579	9.92733	7.26751	14.3586	6.51848	8.55834	7.15639	10.8991	0.647102	7.22837	10.5534	8.94133	8.81114	5.87583	0.433256	0.748491	0.456167	0.713178	0.456167	0.215002	246
BA_LE_DCLC_Large_LC_BoutRatioIntensity_mgs	drinking bouts	mean light cycle large drinking bout ratio intensity (mg-s)	341	7.75062	7.17997	6.86998	6.10436	9.39209	6.50499	11.1772	5.83097	8.37476	7.55404	10.5153	0.434906	5.52121	10.4806	8.94133	8.78666	5.20575	0.433256	0.745436	0.702344	0.763248	0.702344	0.110334	239
BA_LE_DCLC_Large_LC_BoutSlopeIntensity_mgs	drinking bouts	mean light cycle large drinking bout slope intensity (mg-s)	342	5.74154	5.15797	6.06714	4.25904	9.1271	3.78187	5.41654	4.54238	6.99669	13.7136	8.05531	0.231779	0.555731	9.25211		2.86583	1.43148			0.784952	0.736872	0.784952		362
BA_LE_DCLC_Large_LC_BoutMeanSize_evtnum	drinking bouts	mean light cycle large drinking bout mean size/event number	343	76.3605	142.371	41.8333	100.4	23.4	97.25	72.2766	120.864	78.5	86.5	77.8519	283.728	197.597	65.5417	174	168.75	85	0.939705	0.785947	0.056401	1.31777	0.056401	-0.898757	236
BA_LE_DCLC_Large_LC_BoutMeanSize_evtdur	drinking bouts	mean light cycle large drinking bout mean size/event duration	344	3561.34	7816.81	1874.69	4529.77	1009.4	4460.45	4778.06	4964.5	3312.52	3771.17	3257.63	24299	9464.32	2748.25	7858	7208.5	3927.64	0.884071	0.78127	0.145899	0.852209	0.145899	-1.13416	187
BA_LE_DCLC_Large_TotalDur_ms	drinking bouts	mean total large drinking bout duration (ms)	345	514656	1.08275e+06	531525	554463	559436	499998	474467	523246	459459	417766	339981	5.68142e+06	875755	333960	430409	270728	311970	0.060295	0.726185	0.437715	0.719082	0.437715	-1.07302	242
BA_LE_DCLC_Large_TotalIntake_mg	drinking bouts	mean total large drinking bout water intake (mg)	346	4226.05	3717.03	4025.6	3664.32	4220.25	3934.08	6241.22	3400.01	4096.9	4061.12	4008.18	2341.22	5398.05	3650.43	3527.86	3337.46	3411.9	0.094639	0.633228	0.291446	0.79591	0.291446	0.185162	243
BA_LE_DCLC_Large_Number	drinking bouts	mean total number of large drinking bouts	347	64.8817	61.9953	102.444	49	118	43.8333	63.4444	33.25	44.2	57.1667	56.5455	176.083	40.8333	42.1	42.9	33.8333	46.5	0.26791	0.7286	0.893435	0.74849	0.893435	0.065655	146
BA_LE_DCLC_Large_Probability	drinking bouts	probability of large drinking bout occurrence (DC and LC)	348	0.950051	0.892747	0.978769	0.913043	0.986072	0.926056	0.974403	0.902715	0.969298	0.924528	0.936747	0.965722	0.853659	0.684553	0.979452	0.875	0.922314	0.094639	0.623334	0.152845	0.77446	0.152845	0.089754	136
BA_LE_DCLC_Large_PerCumIntake	drinking bouts	total percent cumulative water intake in large drinking bouts	349	99.7765	97.7085	99.9231	99.559	99.9533	99.632	99.8299	99.6745	99.8635	99.321	99.751	99.9809	99.4777	85.3403	99.9394	98.4421	99.4158	0.094639	0.613745	0.29804	0.755082	0.29804	0.030215	166
BA_LE_DCLC_Large_Dur_ms	drinking bouts	large drinking bout duration (ms)	350	9465.99	12463.7	5188.43	11315.6	4740.98	11406.8	7478.47	15736.7	10395	7307.86	6012.52	32265.5	21447.1	7932.55	10032.8	8001.81	6709.03	0.566744	0.692469	0.447993	0.721868	0.447993	-0.396901	156
BA_LE_DCLC_Large_Size_mg	drinking bouts	large drinking bout size (mg)	351	76.1303	78.5474	39.2955	74.7821	35.7649	89.7509	98.3729	102.256	92.6901	71.0401	70.8842	13.2961	132.197	86.7086	82.2345	98.6442	73.3741	0.389433	0.704545	0.882066	0.749416	0.882066	-0.045092	529
BA_LE_DCLC_Large_MeanIntensity_mgs	drinking bouts	large bout mean drinking intensity (mgs)	352	9.49791	9.543	9.38602	7.35061	9.34495	8.45698	15.1061	7.70948	9.13123	10.2201	12.2458	0.907734	8.31883	11.1719	8.81042	12.9818	11.6874	0.801554	0.757583	0.979511	0.767118	0.979511	-0.006833	526
BA_LE_DCLC_Large_RatioIntensity_mgs	drinking bouts	large bout mean drinking ratio intensity (mgs)	353	8.30904	8.80976	7.57368	6.60878	7.54377	7.86819	13.1542	6.49792	8.9168	9.72105	11.7894	0.412083	6.16388	10.9307	8.19654	12.3277	10.9366	0.801554	0.755888	0.773059	0.740585	0.773059	-0.08442	488
BA_LE_DCLC_Large_Rate_onperms (x 10^6)	drinking bouts	large drinking bout onset rate (bouts/ms)	354	0.805817	0.769992	1.29067	0.609908	1.46876	0.545598	0.755951	0.413866	0.555975	0.711559	0.705072	2.19173	0.508257	0.507058	0.536344	0.421127	0.57879	0.26791	0.72393	0.894073	0.746053	0.894073	0.06561	515
BA_LE_DCLC_Large_Rate_onperactms (x 10^6)	drinking bouts	large drinking bout onset rate within active states (bouts/ms)	355	2.54174	2.36992	3.87269	2.07667	4.0402	1.92843	2.64441	1.49884	1.73095	1.82553	2.02727	5.84502	2.20415	1.354	2.15817	1.62663	1.91858	0.306294	0.717295	0.796672	0.734753	0.796672	0.100981	504
BA_LE_DCLC_Large_ActProb (x 10^6)	drinking bouts	probability of large drinking bout	356	2.54174	2.36992	3.87269	2.07667	4.0402	1.92843	2.64441	1.49884	1.73095	1.82553	2.02727	5.84502	2.20415	1.354	2.15817	1.62663	1.91858	0.306294	0.713332	0.796672	0.733145	0.796672	0.100981	525
BA_LE_DCLC_ActProb	drinking bouts	probability of drinking bout (both DC and LC)	357	0.330319	0.296388	0.333273	0.363536	0.285867	0.321196	0.374973	0.374489	0.258896	0.293695	0.282923	0.276125	0.389783	0.347794	0.230591	0.248518	0.301676	0.115929	0.634646	0.201232	0.798397	0.201232	0.156371	493
BA_LE_DCLC_MeanLickingCoeff_mgl	drinking bouts	mean overall licking coefficient (mg/l)	358	1.23131	1.19558	1.25744	1.18257	2.00746	1.25286	0.196865	1.28004	1.44196	0.997566	1.11261	1.0734	1.27121	1.44453	1.09609	1.12084	1.44837	0.231702	0.697643	0.860564	0.750867	0.860564	0.042493	495
BA_LE_DCLC_DC_BoutThresh_mg	drinking bouts	mean dark cycle licking bout threshold (mg)	359	19.074	21.5725	4.8344	2.88812	29.783	7.85073	0.144747	26.3832	61.6339	5.81282	29.783	21.9971	39.1213	20.7035	36.8207	10	8.34124	0.832168	0.756006	0.789889	0.734944	0.789889	-0.177582	514
BA_LE_DCLC_LC_BoutThresh_mg	drinking bouts	mean light cycle licking bout threshold (mg)	360	14.8782	12.6735	2.31263	1.62393	3.32683	16.7464	0.138154	53.6166	26.3832	11.7593	13.5456	7.93043	15.6032	13.5456	11.6411	11.7593	15.6032	0.693706	0.711486	0.757122	0.742225	0.757122	0.231393	503
BA_LE_DCLC_DC_ActProb	drinking bouts	mean dark cycle probability of active state with licking event	361	0.569501	0.514378	0.5938	0.670727	0.485045	0.533361	0.583322	0.663168	0.457082	0.505441	0.489035	0.468963	0.701782	0.6202	0.337697	0.453861	0.538049	0.198446	0.697097	0.297917	0.773404	0.297917	0.146868	468
BA_LE_DCLC_LC_ActProb	drinking bouts	mean light cycle probability of active state with licking event	362	0.06236	0.04952	0.033094	0.015918	0.074928	0.076927	0.139206	0.061822	0.034628	0.054083	0.049687	0.057909	0.036724	0.039065	0.109391	0.0151	0.034197	0.306294	0.709413	0.484122	0.704504	0.484122	0.332633	479
BA_LE_DCLC_Small_MeanTotalBoutDur_ms	drinking bouts	mean small drinking bout duration (ms)	363	2073.16	17035.8	111.222	2682.42	192.083	6264.5	993.333	3054.33	1214.2	4545.08	945.545	4341.92	57842.9	58313.5	216.4	3934.92	6146.08	0.953069	0.792408	0.146108	0.830365	0.146108	-3.03867	281
BA_LE_DCLC_Small_MeanTotalBoutIntake_mg	drinking bouts	mean small drinking bout total water intake (mg)	364	9.02445	96.0786	3.09944	16.2323	1.96975	14.531	10.6351	11.1046	5.59895	27.7641	10.0041	0.447523	28.3412	627.069	2.13911	52.8163	20.0479	0.905361	0.78205	0.30636	0.749083	0.30636	-3.4123	279
BA_LE_DCLC_Small_BoutRate_onperms (x 10^6)	drinking bouts	small drinking bout onset rate (bouts/ms)	365	0.033209	0.078055	0.027997	0.058086	0.020745	0.043565	0.019859	0.044602	0.01761	0.058086	0.047609	0.077794	0.08713	0.233656	0.011252	0.060161	0.048751	0.985548	0.789813	0.10781	1.05443	0.10781	-1.23291	137
BA_LE_DCLC_Small_BoutRate_onperactms (x 10^6)	drinking bouts	small drinking bout rate per active state (bouts/ms)	366	0.111236	0.241802	0.084006	0.197778	0.057065	0.153981	0.069468	0.161529	0.054826	0.149023	0.136889	0.207466	0.377854	0.623934	0.045276	0.232375	0.161601	0.953069	0.790848	0.092516	1.29695	0.092516	-1.1202	167
BA_LE_DCLC_Small_BoutNumber	drinking bouts	number of small drinking bouts	367	2.67222	6.34811	2.22222	4.66667	1.66667	3.5	1.66667	3.58333	1.4	4.66667	3.81818	6.25	7	19.4	0.9	4.83333	3.91667	0.985548	0.788314	0.113148	0.991361	0.113148	-1.24829	207
BA_LE_DCLC_Small_BoutProbability	drinking bouts	daily probability of a small drinking bout	368	0.049949	0.107253	0.021231	0.086957	0.013928	0.073944	0.025597	0.097285	0.030702	0.075472	0.063253	0.034278	0.146341	0.315447	0.020548	0.125	0.077686	0.924009	0.788464	0.152845	0.76524	0.152845	-1.10249	205
BA_LE_DCLC_Small_BoutPerCumIntake	drinking bouts	total percent cumulative water intake in small bouts	369	0.223535	2.29146	0.076934	0.441028	0.046652	0.368003	0.170112	0.325541	0.136476	0.679014	0.24897	0.019111	0.522285	14.6597	0.060598	1.55787	0.584155	0.924009	0.786871	0.29804	0.768979	0.29804	-3.3577	193
BA_LE_DCLC_Small_BoutMeanDur_ms	drinking bouts	small drinking bout mean duration (ms)	370	692.231	1976.15	50.05	574.804	115.25	1789.86	596	852.372	867.286	973.946	247.643	694.707	8263.27	3005.85	240.444	814.121	1569.21	0.884071	0.779636	0.240066	0.801284	0.240066	-1.51337	191
BA_LE_DCLC_Small_BoutMeanSize_mg	drinking bouts	small drinking bout mean size (mg)	371	3.38371	7.9295	1.39475	3.47835	1.18185	4.15172	6.38109	3.09895	3.99925	5.94946	2.62012	0.071604	4.04875	32.3231	2.37679	10.9275	5.11861	0.801554	0.754201	0.274509	0.801717	0.274509	-1.22863	65
BA_LE_DCLC_Small_BoutMeanIntensity_mgs	drinking bouts	small drinking bout mean drinking intensity (mgs)	372	18.921	12.8296	34.2866	13.2204	23.2753	9.95757	22.0767	14.5398	15.0905	15.0646	17.4873	0.337525	0.661221	12.318	21.4188	16.6821	18.667	0.198446	0.691336	0.172827	0.790044	0.172827	0.560515	55
BA_LE_DCLC_Small_BoutRatioIntensity_mgs	drinking bouts	small drinking bout ratio intensity (mgs)	373	9.34946	6.82558	27.8671	6.05137	10.2547	2.31958	10.7065	3.63567	4.61122	6.10861	10.5802	0.10307	0.489969	10.7534	9.88498	13.4225	3.2619	0.433256	0.742406	0.499905	0.700798	0.499905	0.453931	33
BA_LE_DCLC_Small_BoutSlopeIntensity_mgs	drinking bouts	small drinking bout slope intensity (mgs)	374	2.23452	4.27882	1.9021	1.3484	-0.152393	0.645913	9.24343	1.43531	1.21888	0.287347	7.96483	0.001925	0.422434	7.49336	6.51568	10.4567	1.08826	0.610567	0.686332	0.315742	0.750215	0.315742	-0.937248	317
BA_LE_DCLC_Small_BoutMeanSize_evtnum	drinking bouts	small drinking bout size per event number	375	3.03305	11.0915	1.05	3.58929	1.15	4.21429	5.06667	3.23256	2.92857	4.83929	1.88095	3.12	38.869	26.3454	2	7.74138	3.93617	0.905361	0.78045	0.150514	0.781479	0.150514	-1.87061	303
BA_LE_DCLC_Small_BoutMeanSize_evtdur	drinking bouts	small drinking bout size per event duration	376	191.282	654.173	47.35	159.071	103.45	409.881	234.333	203.814	181.071	283.946	152.381	183.533	2645.51	976.108	170.333	259.121	562.447	0.953069	0.789294	0.179147	0.77672	0.179147	-1.77397	345
BA_LE_DCLC_Small_DC_MeanTotalBoutDur_ms	drinking bouts	mean total dark cycle small drinking bout duration (ms)	377	1523	13944.2	105.889	2678.83	187.667	4908.58	107.444	1524.08	1148.5	4253.42	836	3500.67	35727.9	57102.3	216.4	3811.08	6105.5	0.979953	0.788327	0.143144	0.860007	0.143144	-3.19467	21
BA_LE_DCLC_Small_DC_MeanTotalBoutIntake_mg	drinking bouts	mean total dark cycle small drinking bout water intake (mg)	378	6.53163	93.9906	2.91968	16.1476	1.88476	9.90026	1.83532	7.67371	5.3601	25.5013	8.73554	0.404921	19.1572	624.456	2.13911	51.6949	19.8359	0.953069	0.787747	0.303617	0.751112	0.303617	-3.847	344
BA_LE_DCLC_Small_DC_BoutRate_onperms (x 10^6)	drinking bouts	mean dark cycle small drinking bout onsets (per ms)	379	0.056273	0.1404	0.049681	0.107464	0.037124	0.07034	0.020592	0.078156	0.030555	0.107464	0.083216	0.130911	0.14068	0.442437	0.021151	0.107464	0.089879	0.989744	0.781293	0.113351	0.953414	0.113351	-1.31903	338
BA_LE_DCLC_Small_DC_BoutRate_onperactms (x 10^6)	drinking bouts	mean dark cycle small drinking bout onsets during ACTIVE states (per ms)	380	0.108837	0.255528	0.083666	0.212614	0.055349	0.143834	0.042454	0.166656	0.057288	0.15313	0.134176	0.224422	0.416587	0.667156	0.046601	0.235108	0.167046	0.97296	0.787208	0.084491	1.26905	0.084491	-1.23131	343
BA_LE_DCLC_Small_DC_BoutNumber	drinking bouts	mean dark cycle small drinking bout number	381	2.4	6.0161	2.11111	4.58333	1.58333	3	0.888889	3.33333	1.3	4.58333	3.54546	5.58333	6	19.1	0.9	4.58333	3.83333	0.989744	0.779832	0.115269	0.950537	0.115269	-1.32579	67
BA_LE_DCLC_Small_DC_BoutProbability	drinking bouts	mean dark cycle probability for engaging in a small drinking bout	382	0.047831	0.107822	0.020994	0.091211	0.013287	0.066421	0.015038	0.095923	0.031941	0.07483	0.061514	0.035944	0.146939	0.32483	0.020595	0.12035	0.077572	0.939705	0.78439	0.147121	0.793245	0.147121	-1.17264	68
BA_LE_DCLC_Small_DC_BoutPerCumIntake	drinking bouts	mean dark cycle small drinking bouts per daily water intake (#/mg)	383	0.183251	2.35798	0.076165	0.479574	0.044767	0.261679	0.033554	0.239705	0.147311	0.631188	0.232926	0.024245	0.438947	15.3338	0.060934	1.55182	0.589966	0.924009	0.785284	0.296708	0.789767	0.296708	-3.68566	311
BA_LE_DCLC_Small_DC_BoutMeanDur_ms	drinking bouts	mean dark cycle small drinking bout duration (ms)	384	550.13	1674.97	50.1579	584.473	118.526	1636.19	120.875	457.225	883.462	928.018	235.795	626.985	5954.65	2989.65	240.444	831.509	1592.74	0.953069	0.786205	0.165696	0.765767	0.165696	-1.60629	351
BA_LE_DCLC_Small_DC_BoutMeanSize_mg	drinking bouts	mean dark cycle small drinking bout size (mg)	385	2.55523	7.85219	1.38301	3.52311	1.19038	3.30009	2.06474	2.30211	4.12316	5.56391	2.46387	0.072523	3.19286	32.694	2.37679	11.2789	5.17459	0.924009	0.783704	0.211921	0.79576	0.211921	-1.61964	325
BA_LE_DCLC_Small_DC_BoutMeanIntensity_mgs	drinking bouts	mean dark cycle small drinking bout intentity (mg-s)	386	20.2562	12.889	34.3171	13.0311	23.4875	10.4036	29.1566	15.4258	15.9716	15.1974	17.63	0.346378	0.703915	12.2452	21.4188	16.6109	18.9592	0.167832	0.686863	0.117257	0.93044	0.117257	0.652227	280
BA_LE_DCLC_Small_DC_BoutRatioIntensity_mgs	drinking bouts	mean dark cycle small drinking bout ratio intensity (mg-s)	387	10.3492	6.84131	27.573	6.02785	10.0431	2.01693	17.0816	5.03497	4.66705	5.99548	10.4492	0.11567	0.536196	10.9357	9.88498	13.5644	3.24886	0.306294	0.705536	0.363553	0.738626	0.363553	0.597177	358
BA_LE_DCLC_Small_DC_BoutSlopeIntensity_mgs	drinking bouts	mean dark cycle small drinking bout slope intensity (mg-s)	388	1.18104	4.32166	1.92766	1.33414	-0.175794	0.369438	2.78901	0.814207	1.20859	0.189486	7.10009	0.001421	0.440058	8.88171	6.51568	10.3619	1.08299	0.801554	0.752521	0.084181	1.31122	0.084181	-1.87153	179
BA_LE_DCLC_Small_DC_BoutMeanSize_evtnum	drinking bouts	mean dark cycle small drinking bout mean size/event number	389	2.2813	10.0061	1.05263	3.63636	1.15789	3.47222	1.375	2.275	3	4.38182	1.76923	3.10448	30.2083	26.6649	2	7.96364	3.95652	0.985548	0.786821	0.103555	1.08878	0.103555	-2.13295	249
BA_LE_DCLC_Small_DC_BoutMeanSize_evtdur	drinking bouts	mean dark cycle small drinking bout mean size/event duration	390	155.494	552.151	47.3158	161.182	106.105	333.111	95.25	161.65	183.846	264.309	153.231	185.582	1823.12	987.058	170.333	261.855	571.717	0.989744	0.778377	0.101673	1.0964	0.101673	-1.8282	255
BA_LE_DCLC_Small_LC_MeanTotalBoutDur_ms	drinking bouts	mean total light cycle small drinking bout duration (ms)	391	550.156	3533.3	5.33333	3.58333	4.41667	1355.92	885.889	1530.25	65.7	291.667	109.545	841.25	22115	1211.2		123.833	40.5833			0.356721	0.735403	0.356721		250
BA_LE_DCLC_Small_LC_MeanTotalBoutIntake_mg	drinking bouts	mean total light cycle small drinking bout water intake (mg)	392	2.49281	2.38629	0.179766	0.084679	0.084992	4.63075	8.79982	3.43084	0.238843	2.26285	1.26854	0.042602	9.18406	2.61264		1.12139	0.211947			0.952087	0.764139	0.952087		257
BA_LE_DCLC_Small_LC_BoutRate_onperms (x 10^6)	drinking bouts	mean light cycle small drinking bout onsets (per ms)	393	0.007017	0.008757	0.003013	0.002211	0.002211	0.013266	0.019082	0.006633	0.002706	0.002211	0.007255	0.017688	0.026532	0.007527	0	0.006633	0.002211	0.566744	0.690468	0.68121	0.753919	0.68121	-0.319516	262
BA_LE_DCLC_Small_LC_BoutRate_onperactms (x 10^6)	drinking bouts	mean light cycle small drinking bout onsets during ACTIVE states (per ms)	394	0.1346	0.124185	0.091038	0.040882	0.138897	0.266993	0.254669	0.114542	0.035177	0.060206	0.18571	0.127065	0.242546	0.121749	0	0.191549	0.064656	0.477545	0.748331	0.82063	0.732746	0.82063	0.116183	256
BA_LE_DCLC_Small_LC_BoutNumber	drinking bouts	mean light cycle small drinking bout number	395	0.272222	0.332008	0.111111	0.083333	0.083333	0.5	0.777778	0.25	0.1	0.083333	0.272727	0.666667	1	0.3	0	0.25	0.083333	0.566744	0.688478	0.714229	0.764314	0.714229	-0.286431	124
BA_LE_DCLC_Small_LC_BoutProbability	drinking bouts	mean light cycle probability for engaging in a small drinking bout	396	0.102699	0.129178	0.027027	0.02439	0.166667	0.230769	0.12963	0.12	0.020408	0.142857	0.1	0.024691	0.142857	0.111111	0	0.428571	0.083333	0.522455	0.703618	0.653343	0.763248	0.653343	-0.330939	123
BA_LE_DCLC_Small_LC_BoutPerCumIntake	drinking bouts	mean light cycle small drinking bouts per daily water intake (#/mg)	397	0.919438	1.18375	0.092035	0.027013	0.702739	2.80222	1.12525	1.63533	0.05149	4.64759	0.473634	0.006344	0.864757	1.27398	0	1.89976	0.303967	0.522455	0.701377	0.707626	0.763073	0.707626	-0.364545	464
BA_LE_DCLC_Small_LC_BoutMeanDur_ms	drinking bouts	mean light cycle small drinking bout duration (ms)	398	1538.98	4614.03	48	43	53	2711.83	1139	6121	657	3500	401.667	1261.88	22115	4037.33		495.333	487			0.339181	0.739095	0.339181		475
BA_LE_DCLC_Small_LC_BoutMeanSize_mg	drinking bouts	mean light cycle small drinking bout size (mg)	399	5.76304	8.11303	1.61789	1.01615	1.0199	9.26149	11.3141	13.7234	2.38843	27.1542	4.65132	0.063903	9.18406	8.7088		4.48555	2.54336			0.56577	0.755364	0.56577		465
BA_LE_DCLC_Small_LC_BoutMeanIntensity_mgs	drinking bouts	mean light cycle small drinking bout size (mg)	400	14.8871	9.17522	33.7061	23.6314	19.2434	7.28146	13.9853	2.72688	3.63537	7.75835	15.6321	0.263385	0.405056	16.9571		17.988	5.2225			0.293749	0.786872	0.293749		476
BA_LE_DCLC_Small_LC_BoutRatioIntensity_mgs	drinking bouts	mean light cycle small drinking bout intensity (mg-s)	401	13.6867	5.17708	33.7061	23.6314	19.2434	3.41521	9.93333	2.24201	3.63537	7.75835	11.5801	0.050642	0.415287	2.15707		9.05561	5.2225			0.107163	1.07306	0.107163		382
BA_LE_DCLC_Small_LC_BoutSlopeIntensity_mgs	drinking bouts	mean light cycle small drinking bout slope intensity (mg-s)	402	3.33472	4.35079				1.71791	9.37965	-1.0934			12.1311	0.011182	0.443755	1.02502		8.14284				0.807355	0.728627	0.807355		408
BA_LE_DCLC_Small_LC_BoutMeanSize_evtnum	drinking bouts	mean light cycle small drinking bout mean size/event number	403	5.56463	20.0119	1	1	1	8.66667	9.28571	16	2	30	3.33333	3.25	90.8333	6		3.66667	3			0.272767	0.802199	0.272767		368
BA_LE_DCLC_Small_LC_BoutMeanSize_evtdur	drinking bouts	mean light cycle small drinking bout mean size/event duration	404	331.255	1410.79	48	43	53	870.5	393.286	766	145	1364	141.333	166.375	7579.83	279		209	136			0.324286	0.745254	0.324286		381
BA_LE_DCLC_Small_TotalDur_ms	drinking bouts	small drinking bout total duration (ms)	405	2073.16	17035.8	111.222	2682.42	192.083	6264.5	993.333	3054.33	1214.2	4545.08	945.545	4341.92	57842.9	58313.5	216.4	3934.92	6146.08	0.953069	0.784669	0.146108	0.819293	0.146108	-3.03867	379
BA_LE_DCLC_Small_TotalIntake_mg	drinking bouts	small drinking bout total intake (mg)	406	9.02445	96.0786	3.09944	16.2323	1.96975	14.531	10.6351	11.1046	5.59895	27.7641	10.0041	0.447523	28.3412	627.069	2.13911	52.8163	20.0479	0.905361	0.778858	0.30636	0.744753	0.30636	-3.4123	367
BA_LE_DCLC_Small_Number	drinking bouts	number of small drinking bouts	407	2.67222	6.34811	2.22222	4.66667	1.66667	3.5	1.66667	3.58333	1.4	4.66667	3.81818	6.25	7	19.4	0.9	4.83333	3.91667	0.985548	0.785334	0.113148	0.971129	0.113148	-1.24829	407
BA_LE_DCLC_Small_Probability	drinking bouts	probability for small drinking bouts (DC and LC)	408	0.049949	0.107253	0.021231	0.086957	0.013928	0.073944	0.025597	0.097285	0.030702	0.075472	0.063253	0.034278	0.146341	0.315447	0.020548	0.125	0.077686	0.924009	0.782131	0.152845	0.756237	0.152845	-1.10249	414
BA_LE_DCLC_Small_PerCumIntake	drinking bouts	total percent cumulative water intake in small drinking bouts	409	0.223535	2.29146	0.076934	0.441028	0.046652	0.368003	0.170112	0.325541	0.136476	0.679014	0.24897	0.019111	0.522285	14.6597	0.060598	1.55787	0.584155	0.924009	0.780563	0.29804	0.76429	0.29804	-3.3577	365
BA_LE_DCLC_Small_Dur_ms	drinking bouts	small drinking bout duration (ms)	410	692.231	1976.15	50.05	574.804	115.25	1789.86	596	852.372	867.286	973.946	247.643	694.707	8263.27	3005.85	240.444	814.121	1569.21	0.884071	0.778008	0.240066	0.794974	0.240066	-1.51337	380
BA_LE_DCLC_Small_Size_mg	drinking bouts	small drinking bout size (mg)	411	3.38371	7.9295	1.39475	3.47835	1.18185	4.15172	6.38109	3.09895	3.99925	5.94946	2.62012	0.071604	4.04875	32.3231	2.37679	10.9275	5.11861	0.801554	0.750849	0.274509	0.796188	0.274509	-1.22863	415
BA_LE_DCLC_Small_MeanIntensity_mgs	drinking bouts	small drinking bout mean drinking intensity (mg-s)	412	18.921	12.8296	34.2866	13.2204	23.2753	9.95757	22.0767	14.5398	15.0905	15.0646	17.4873	0.337525	0.661221	12.318	21.4188	16.6821	18.667	0.198446	0.685669	0.172827	0.781549	0.172827	0.560515	416
BA_LE_DCLC_Small_RatioIntensity_mgs	drinking bouts	small drinking bout mean raio intensity (mgs)	413	9.34946	6.82558	27.8671	6.05137	10.2547	2.31958	10.7065	3.63567	4.61122	6.10861	10.5802	0.10307	0.489969	10.7534	9.88498	13.4225	3.2619	0.433256	0.7394	0.499905	0.69847	0.499905	0.453931	366
BA_LE_DCLC_Small_Rate_onperms (x 10^6)	drinking bouts	small drinking bout onset rate (per ms)	414	0.033209	0.078055	0.027997	0.058086	0.020745	0.043565	0.019859	0.044602	0.01761	0.058086	0.047609	0.077794	0.08713	0.233656	0.011252	0.060161	0.048751	0.985548	0.783852	0.10781	1.03047	0.10781	-1.23291	291
BA_LE_DCLC_Small_Rate_onperactms (x 10^6)	drinking bouts	small drinking bout onset rate within active states (per ms)	415	0.111236	0.241802	0.084006	0.197778	0.057065	0.153981	0.069468	0.161529	0.054826	0.149023	0.136889	0.207466	0.377854	0.623934	0.045276	0.232375	0.161601	0.953069	0.78314	0.092516	1.25512	0.092516	-1.1202	295
BA_LE_DCLC_Small_ActProb (x 10^6)	drinking bouts	probability of an active state having a small drinking bout	416	0.111236	0.241802	0.084006	0.197778	0.057065	0.153981	0.069468	0.161529	0.054826	0.149023	0.136889	0.207466	0.377854	0.623934	0.045276	0.232375	0.161601	0.953069	0.781616	0.092516	1.21589	0.092516	-1.1202	292
BA_ME_DCLC_Go_BoutTotDur_ms	movement bouts	go bout total duration (ms; DC and LC)	417	1.72084e+06	2.63775e+06	3.26294e+06	453642	533663	2.12262e+06	2.29324e+06	657172	2.72261e+06	3.93867e+06	8.08684e+06	2.30925e+06	220110	1977821	2.44366e+06	1.74752e+06	378128	0.610567	0.684507	0.390593	0.705011	0.390593	-0.616196	297
BA_ME_DCLC_Go_BoutTotMove_cm	movement bouts	go bout total movement (cm; DC and LC)	418	22209.9	30115.9	40267.3	8131.34	10165	26497	30374.1	6116.27	33917.9	50503.2	108364	21872.5	2274.89	14774.3	20350.9	18291.8	4496.15	0.433256	0.736419	0.584718	0.768464	0.584718	-0.439326	296
BA_ME_DCLC_Go_BoutRate_onperms (x 10^6)	movement bouts	go bout total onset rate (bouts/ms; DC and LC)	419	20.6049	24.5241	34.834	10.2554	17.0764	23.2335	24.4314	6.27438	28.1296	40.3411	67.2108	24.1214	4.42287	11.5925	20.5448	18.8148	9.14447	0.477545	0.74556	0.653632	0.76147	0.653632	-0.251209	487
BA_ME_DCLC_Go_BoutRate_onperactms (x 10^6)	movement bouts	go bout onset rate within active states (bouts/ms; DC and LC)	420	66.3281	74.6081	104.521	34.9185	46.973	82.1196	85.4641	22.723	87.5775	103.496	193.249	64.3284	19.1806	30.9555	82.6695	72.6733	30.3122	0.389433	0.701534	0.734964	0.755735	0.734964	-0.169712	486
BA_ME_DCLC_Go_BoutMeanNumber	movement bouts	go bout rate total number locomotor bouts	421	1659.73	1972.06	2764.89	823.917	1371.92	1866.58	2050.44	504.083	2236.3	3241	5390.18	1937.92	355.333	962.5	1643.3	1511.58	734.667	0.477545	0.742809	0.655049	0.758917	0.655049	-0.248752	61
BA_ME_DCLC_Go_BoutMeanDur_ms	movement bouts	go bout rate mean locomotor bout duration (ms; DC and LC)	422	985.207	1217.42	1180.14	550.592	388.991	1137.17	1118.41	1303.7	1217.46	1215.26	1500.29	1191.62	619.446	2054.88	1487.05	1156.09	514.693	0.884071	0.776387	0.323835	0.752441	0.323835	-0.305322	51
BA_ME_DCLC_Go_BoutMeanMove_cm	movement bouts	go bout mean movement (cm; DC and LC)	423	12.5931	12.4163	14.5638	9.86912	7.40938	14.1955	14.8134	12.1334	15.167	15.5826	20.1039	11.2866	6.40212	15.3499	12.3842	12.1011	6.11999	0.522455	0.699151	0.933155	0.759084	0.933155	0.020397	29
BA_ME_DCLC_Go_BoutMeanSpeed_cms	movement bouts	go bout mean locomotor speed (cms; DC and LC)	424	19.5943	13.5091	14.6717	30.1974	29.6244	15.2381	15.8083	17.1277	14.4921	14.8896	16.689	11.3463	12.3334	12.7407	9.86313	11.9249	18.2862	0.02704	0.949843	0.04365	1.22383	0.04365	0.536494	17
BA_ME_DCLC_Go_BoutRatioSpeed_cms	movement bouts	go bout mean speed ratio (cm-s; DC and LC)	425	13.8294	10.5231	12.3408	17.9246	19.0477	12.4832	13.2451	9.30695	12.4579	12.8224	13.4	9.47169	10.3352	7.46999	8.32803	10.4673	11.8906	0.046931	0.824289	0.039589	1.18926	0.039589	0.394177	131
BA_ME_DCLC_Go_BoutSlopeSpeed_cms	movement bouts	go bout mean slope speed (cm-s; DC and LC)	426	8.311	7.76104	11.8575	2.6422	6.69951	10.8887	12.5315	1.43508	12.1226	12.206	13.9048	9.53023	5.74571	2.53304	8.08507	9.66513	0.418234	0.389433	0.698549	0.823457	0.733712	0.823457	0.098774	141
BA_ME_DCLC_Go_BoutMeanAngle_deg	movement bouts	go bout mean turn angle (degrees; DC and LC)	427	11.0077	13.0118	14.4968	4.76986	3.997	13.7925	16.646	9.06115	14.2904	14.1024	20.1071	15.8525	6.46618	11.3683	16.6607	15.6202	3.91686	0.801554	0.749184	0.476285	0.710305	0.476285	-0.241309	334
BA_ME_DCLC_Go_DC_BoutTotDur_ms	movement bouts	go bout dark cycle total locomotor duration (ms)	428	1.62786e+06	2.5483e+06	3.17912e+06	435653	531678	2.03232e+06	2.08341e+06	627452	2.50542e+06	3808873	7.93315e+06	2.13039e+06	190428	1.88802e+06	2.39593e+06	1.66813e+06	371468	0.610567	0.682691	0.378505	0.713829	0.378505	-0.646553	536
BA_ME_DCLC_Go_DC_BoutTotMove_cm	movement bouts	go bout dark cycle total locomotor movement (cm)	429	21249.8	29285.4	39346.3	7899.54	10127.7	25635.9	28238.9	5895.84	31604.4	49164.7	107050	20282.9	1942.56	14191.5	19879.1	17402.9	4369.81	0.433256	0.733461	0.573332	0.763038	0.573332	-0.462732	533
BA_ME_DCLC_Go_DC_BoutRate_onperms (x 10^6)	movement bouts	go bout dark cycle total locomotor onsets (per ms)	430	36.9773	44.5476	63.4557	18.773	32.0653	41.8601	43.5341	11.3247	47.8282	73.476	123.823	42.0653	7.52638	21.3829	37.6833	33.5795	16.8445	0.477545	0.740078	0.636373	0.769059	0.636373	-0.268709	277
BA_ME_DCLC_Go_DC_BoutRate_onperactms (x 10^6)	movement bouts	go bout dark cycle total locomotor onsets within active states (per ms)	431	68.712	77.3492	106.864	37.1417	47.8067	85.5973	89.7527	24.1485	89.6734	104.699	199.651	72.1133	22.2874	32.2436	83.0283	73.4649	31.3066	0.347164	0.728066	0.729537	0.755697	0.729537	-0.170825	278
BA_ME_DCLC_Go_DC_BoutMeanNumber	movement bouts	go bout dark cycle mean number of bouts	432	1578.16	1900.2	2696.44	800.667	1367.58	1785.33	1879.22	483	2034.9	3133.75	5275.55	1794.08	321	923.1	1603.5	1432.17	718.417	0.477545	0.737367	0.636699	0.765055	0.636699	-0.2679	169
BA_ME_DCLC_Go_DC_BoutMeanDur_ms	movement bouts	go bout dark cycle mean locomotor bout duration (ms)	433	984.169	1215.15	1179	544.113	388.772	1138.34	1108.66	1299.07	1231.22	1215.44	1503.76	1187.45	593.234	2045.3	1494.19	1164.76	517.064	0.884071	0.774773	0.328619	0.747046	0.328619	-0.304154	37
BA_ME_DCLC_Go_DC_BoutMeanMove_cm	movement bouts	go bout dark cycle mean locomotor bout movement (cm)	434	12.7125	12.4178	14.5919	9.8662	7.40555	14.3592	15.0269	12.2067	15.5312	15.6888	20.2917	11.3055	6.0516	15.3738	12.3973	12.1515	6.08255	0.477545	0.734676	0.891906	0.750198	0.891906	0.033838	38
BA_ME_DCLC_Go_DC_BoutMeanSpeed_cms	movement bouts	go bout dark cycle mean locomotor bout speed (cms)	435	19.7908	13.4978	14.7111	30.5716	29.6314	15.3889	16.166	17.3074	14.7595	14.9934	16.8549	11.3927	12.1861	12.789	9.81774	11.8881	18.0603	0.02704	0.876778	0.037898	1.22604	0.037898	0.552109	74
BA_ME_DCLC_Go_DC_BoutRatioSpeed_cms	movement bouts	go bout dark cycle mean bout speed ratio (cms)	436	13.9624	10.5167	12.3765	18.1326	19.0486	12.6141	13.5542	9.39648	12.6144	12.9079	13.494	9.52076	10.201	7.51664	8.29702	10.4326	11.7636	0.036053	0.949843	0.033205	1.55163	0.033205	0.408866	327
BA_ME_DCLC_Go_DC_BoutSlopeSpeed_cms	movement bouts	go bout dark cycle mean bout slope speed (cms)	437	8.47466	7.77233	11.8807	2.61314	6.69763	11.7568	12.8265	1.42885	12.1191	12.2875	13.9622	9.81083	5.49991	2.51614	8.07909	9.60819	0.414841	0.389433	0.695589	0.78023	0.737377	0.78023	0.124807	353
BA_ME_DCLC_Go_DC_BoutMeanAngle_deg	movement bouts	go bout dark cycle mean locomotor turning angle (deg)	438	11.0023	13.0102	14.5181	4.74454	3.9975	13.8154	16.7179	9.02972	14.1928	14.0745	20.1364	15.9828	6.56697	11.319	16.6245	15.4531	3.9241	0.768298	0.747953	0.475249	0.713823	0.475249	-0.241835	313
BA_ME_DCLC_Go_LC_BoutTotDur_ms	movement bouts	go bout light cycle total locomotor duration (ms)	439	92975.3	89454.4	83823.1	17989.3	1985.5	90293.3	209825	29719.8	217190	129798	153694	178861	29681.7	89804.5	47738.1	79396.8	6660.08	0.522455	0.696938	0.929093	0.757245	0.929093	0.055695	341
BA_ME_DCLC_Go_LC_BoutTotMove_cm	movement bouts	go bout light cycle total locomotor movement (cm)	440	960.055	830.505	920.992	231.8	37.3467	861.109	2135.18	220.425	2313.54	1338.47	1313.8	1589.57	332.323	582.772	471.854	888.911	126.344	0.566744	0.686499	0.741252	0.756651	0.741252	0.209128	69
BA_ME_DCLC_Go_LC_BoutRate_onperms (x 10^6)	movement bouts	go bout light cycle total locomotor onsets (per ms)	441	2.13623	1.90152	1.85587	0.616875	0.114973	2.15574	4.20074	0.559388	5.45002	2.84558	3.04943	3.81622	0.91094	0.988509	1.0632	2.1071	0.431149	0.566744	0.684532	0.785997	0.734573	0.785997	0.167916	73
BA_ME_DCLC_Go_LC_BoutRate_onperactms (x 10^6)	movement bouts	go bout light cycle total locomotor onsets within active states (per ms)	442	36.3807	43.8931	56.0795	11.4061	7.22262	43.3863	56.0635	9.65973	70.8469	77.485	78.0601	27.4142	8.3274	15.9897	70.4116	60.8489	12.6079	0.832168	0.75438	0.622658	0.774747	0.622658	-0.270822	426
BA_ME_DCLC_Go_LC_BoutMeanNumber	movement bouts	go bout light cycle mean number of bouts	443	81.569	71.865	68.4444	23.25	4.33333	81.25	171.222	21.0833	201.4	107.25	114.636	143.833	34.3333	39.4	39.8	79.4167	16.25	0.566744	0.682577	0.768289	0.746214	0.768289	0.182733	437
BA_ME_DCLC_Go_LC_BoutMeanDur_ms	movement bouts	go bout light cycle mean locomotor bout duration (ms)	444	1040.2	1193.42	1224.69	773.735	458.192	1111.3	1225.46	1409.64	1078.4	1210.24	1340.71	1243.53	864.515	2279.3	1199.45	999.749	409.851	0.652836	0.69669	0.518316	0.714697	0.518316	-0.198237	39
BA_ME_DCLC_Go_LC_BoutMeanMove_cm	movement bouts	go bout light cycle mean locomotor bout movement (cm)	445	11.0079	11.2858	13.456	9.96989	8.61846	10.5983	12.4702	10.455	11.4873	12.4799	11.4606	11.0515	9.67932	14.7912	11.8556	11.193	7.77503	0.652836	0.69493	0.776623	0.740625	0.776623	-0.035968	441
BA_ME_DCLC_Go_LC_BoutMeanSpeed_cms	movement bouts	go bout light cycle mean locomotor bout speed (cms)	446	15.2052	13.6931	13.119	17.3125	27.3952	11.9265	11.8818	13.0108	11.7907	11.8562	9.05049	10.7675	13.7101	11.6094	11.692	12.5875	28.2714	0.094639	0.604445	0.628229	0.770284	0.628229	0.151121	443
BA_ME_DCLC_Go_LC_BoutRatioSpeed_cms	movement bouts	go bout light cycle mean bout speed ratio (cms)	447	11.4949	10.6854	10.9873	12.8854	18.8097	9.53679	10.176	7.41678	10.6521	10.3119	8.54813	8.88715	11.1963	6.48933	9.88423	11.1958	18.9704	0.347164	0.724462	0.675975	0.758099	0.675975	0.105349	485
BA_ME_DCLC_Go_LC_BoutSlopeSpeed_cms	movement bouts	go bout light cycle mean bout slope speed (cms)	448	7.06043	7.28335	10.9743	4.44254	7.17458	2.93667	10.3455	1.75674	11.7927	9.72283	9.42866	5.88965	6.68711	3.0365	8.83597	11.5235	3.14255	0.522455	0.69474	0.906718	0.744782	0.906718	-0.044846	483
BA_ME_DCLC_Go_LC_BoutMeanAngle_deg	movement bouts	go bout light cycle mean locomotor turning angle (deg)	449	11.0491	13.2876	13.6577	5.64195	3.84069	13.2892	15.856	9.78126	15.277	14.9179	18.758	14.2282	5.52386	12.5237	18.1186	18.6341	3.59664	0.801554	0.747527	0.435586	0.726942	0.435586	-0.266153	417
BA_ME_DCLC_Go_BoutPerDur	movement bouts	BA_ME_DCLC_Go_BoutPerDur	450	2.1367	3.27717	4.11087	0.564651	0.664254	2.64203	2.73242	0.817986	3.42465	4.90249	10.0835	2.87434	0.273972	2.38211	3.05511	2.17515	0.470658	0.610567	0.680885	0.39234	0.702136	0.39234	-0.61707	450
BA_ME_DCLC_Go_BoutPerMove	movement bouts	BA_ME_DCLC_Go_BoutPerMove	451	44.4315	49.4782	67.7755	14.5519	15.3485	62.2133	66.8101	17.5546	66.7668	71.6748	83.6905	66.5828	15.1853	24.4792	62.7052	57.2612	14.2466	0.566744	0.680632	0.724869	0.758334	0.724869	-0.15521	19
BA_ME_DCLC_Go_DC_BoutPerDur	movement bouts	BA_ME_DCLC_Go_DC_BoutPerDur	452	3.55668	5.19751	6.8833	0.749906	0.856751	4.78882	4.5985	1.06579	5.95367	8.37058	17.1637	4.32798	0.376611	3.63077	4.06604	2.95991	0.684425	0.433256	0.730527	0.480048	0.708381	0.480048	-0.54729	428
BA_ME_DCLC_Go_DC_BoutPerMove	movement bouts	BA_ME_DCLC_Go_DC_BoutPerMove	453	45.6719	50.2934	69.2753	14.6073	15.567	64.4034	68.7733	18.1533	68.924	72.8962	84.4353	68.0858	15.5937	24.7748	63.7495	58.2766	14.5353	0.566744	0.678698	0.752397	0.755196	0.752397	-0.139061	31
BA_ME_DCLC_Go_LC_BoutPerDur	movement bouts	BA_ME_DCLC_Go_LC_BoutPerDur	454	0.263529	0.296514	0.252574	0.080866	0.01086	0.238232	0.543299	0.138437	0.580438	0.372586	0.452334	0.574809	0.099681	0.289432	0.226666	0.331055	0.025551	0.693706	0.709759	0.754615	0.752038	0.754615	-0.170138	452
BA_ME_DCLC_Go_LC_BoutPerMove	movement bouts	BA_ME_DCLC_Go_LC_BoutPerMove	455	26.6858	33.1737	35.2092	12.886	3.19405	30.9156	48.4992	9.32691	46.7698	44.3678	48.6926	51.9496	13.1693	18.9674	37.1009	42.6969	8.4452	0.832168	0.752761	0.490195	0.703604	0.490195	-0.313968	418
BA_ME_DCLC_Go_ActProb	movement bouts	BA_ME_DCLC_Go_ActProb	456	0.308088	0.31584	0.333273	0.293695	0.363536	0.282923	0.285867	0.276125	0.321196	0.389783	0.347794	0.374973	0.230591	0.374489	0.248518	0.258896	0.301676	0.652836	0.69318	0.77709	0.739394	0.77709	-0.035851	429
BA_ME_DCLC_Go_DC_ActProb	movement bouts	BA_ME_DCLC_Go_DC_ActProb	457	0.535196	0.544395	0.5938	0.505441	0.670727	0.489035	0.485045	0.468963	0.533361	0.701782	0.6202	0.583322	0.337697	0.663168	0.453861	0.457082	0.538049	0.566744	0.676776	0.864937	0.751564	0.864937	-0.024587	564
BA_ME_DCLC_Go_LC_ActProb	movement bouts	BA_ME_DCLC_Go_LC_ActProb	458	0.051792	0.058767	0.033094	0.054083	0.015918	0.049687	0.074928	0.057909	0.076927	0.036724	0.039065	0.139206	0.109391	0.061822	0.0151	0.034628	0.034197	0.477545	0.732004	0.705886	0.76512	0.705886	-0.182257	561
BA_ME_DCLC_Stop_BoutTotDur_ms	movement bouts	stop bout total duration (ms; DC and LC)	459	7.88737e+07	7.79765e+07	7.61106e+07	7.98866e+07	7.98066e+07	7.82176e+07	8.16337e+07	79683079	7.67776e+07	7.64016e+07	7.21116e+07	7.8031e+07	8.01201e+07	81050430	7.75426e+07	7.85927e+07	7.99621e+07	0.433256	0.727617	0.491796	0.698747	0.491796	0.016504	269
BA_ME_DCLC_Stop_BoutTotMove_cm	movement bouts	stop bout total movement (cm; DC and LC)	460	28535.1	20395	19145.5	47746.8	56063	16093.5	15089.3	28725.2	16882.7	19958.4	21117.7	10977.6	12706	45580.3	12104	13652.7	27063.2	0.115929	0.62651	0.288677	0.809371	0.288677	0.484526	263
BA_ME_DCLC_Stop_BoutRate_onperms (x 10^6)	movement bouts	stop bout total onset rate (bouts/ms; DC and LC)	461	20.6174	24.5365	34.8466	10.2678	17.0888	23.246	24.4433	6.28682	28.1421	40.3535	67.2232	24.1339	4.43532	11.6045	20.5573	18.8273	9.15692	0.477545	0.729352	0.653633	0.759368	0.653633	-0.25107	270
BA_ME_DCLC_Stop_BoutRate_onperactms (x 10^6)	movement bouts	stop bout onset rate within active states (bouts/ms; DC and LC)	462	66.3687	74.6489	104.559	34.9609	47.0073	82.1636	85.5058	22.768	87.6166	103.528	193.285	64.3616	19.2346	30.9876	82.7198	72.7214	30.3535	0.389433	0.692654	0.734946	0.757569	0.734946	-0.169619	276
BA_ME_DCLC_Stop_BoutMeanNumber	movement bouts	stop bout rate total number locomotor bouts	463	1660.73	1973.06	2765.89	824.917	1372.92	1867.58	2051.44	505.083	2237.3	3242	5391.18	1938.92	356.333	963.5	1644.3	1512.58	735.667	0.477545	0.726719	0.655049	0.756832	0.655049	-0.248615	271
BA_ME_DCLC_Stop_BoutMeanDur_ms	movement bouts	stop bout rate mean locomotor bout duration (ms; DC and LC)	464	65177.6	74245.6	27517.6	96842	58129.2	41881.7	39793.3	157762	34317.1	23566.2	13375.8	40244.6	224846	84120.8	47158.4	51959.3	108693	0.566744	0.674864	0.772528	0.746882	0.772528	-0.187929	264
BA_ME_DCLC_Stop_BoutMeanMove_cm	movement bouts	stop bout mean movement (cm; DC and LC)	465	26.5755	18.9843	6.92201	57.8808	40.835	8.61731	7.35544	56.8722	7.54599	6.15619	3.91709	5.66171	35.6575	47.307	7.36118	9.02608	36.7874	0.167832	0.680259	0.497524	0.699793	0.497524	0.485294	283
BA_ME_DCLC_Stop_BoutMeanSpeed_cms	movement bouts	stop bout mean locomotor speed (cms; DC and LC)	466	4.12987	2.98259	1.63777	7.77544	10.5349	1.68431	1.79652	3.82198	1.65812	1.86288	1.76365	1.54624	4.80462	2.34775	1.63252	1.56171	8.34137	0.26791	0.719319	0.477191	0.709141	0.477191	0.469528	388
BA_ME_DCLC_Stop_BoutRatioSpeed_cms	movement bouts	stop bout mean speed ratio (cm-s; DC and LC)	467	0.360385	0.260497	0.251548	0.597682	0.702486	0.205753	0.184841	0.360493	0.21989	0.26123	0.292848	0.140682	0.158586	0.56237	0.156095	0.173714	0.338451	0.115929	0.618579	0.291788	0.791704	0.291788	0.468272	374
BA_ME_DCLC_Stop_BoutSlopeSpeed_cms	movement bouts	stop bout mean slope speed (cm-s; DC and LC)	468	0.071738	0.049112	0.043308	0.170869	0.073666	0.036298	0.028325	0.111762	0.037935	0.031424	0.02279	0.018775	0.058439	0.125775	0.049705	0.040656	0.045337	0.26791	0.714766	0.332318	0.7434	0.332318	0.54664	75
BA_ME_DCLC_Stop_BoutMeanAngle_deg	movement bouts	stop bout mean turn angle (degrees; DC and LC)	469	47.9883	47.6904	53.5989	38.2373	30.479	52.6413	57.6161	51.1082	52.2372	54.2479	57.3697	48.4179	32.9329	57.6336	49.2786	54.4823	27.1603	0.610567	0.679089	0.958075	0.766021	0.958075	0.008983	333
BA_ME_DCLC_Stop_DC_BoutTotDur_ms	movement bouts	stop bout dark cycle total locomotor duration (ms)	470	4.90917e+07	4.90852e+07	4.30069e+07	5.76587e+07	6.15258e+07	4.04066e+07	4.32229e+07	5.82446e+07	3.95765e+07	41694221	3.82872e+07	4.70932e+07	5.03732e+07	5.01124e+07	5.65293e+07	5.46892e+07	5.39029e+07	0.433256	0.724729	0.998778	0.769313	0.998778	0.000191	335
BA_ME_DCLC_Stop_DC_BoutTotMove_cm	movement bouts	stop bout dark cycle total locomotor movement (cm)	471	26626.4	18822.9	17450.7	46179.8	54931.1	14169.3	12821.9	26582.3	14249.5	18280.1	19733.4	9507.33	10514.8	43090.6	11304	12459.7	25693.5	0.115929	0.610847	0.310763	0.751115	0.310763	0.500366	42
BA_ME_DCLC_Stop_DC_BoutRate_onperms (x 10^6)	movement bouts	stop bout dark cycle total locomotor onsets (per ms)	472	36.9767	44.5503	63.4583	18.773	32.0653	41.8581	43.529	11.3247	47.8282	73.476	123.825	42.0692	7.52638	21.3875	37.688	33.5854	16.8445	0.477545	0.724105	0.636227	0.771098	0.636227	-0.26882	548
BA_ME_DCLC_Stop_DC_BoutRate_onperactms (x 10^6)	movement bouts	stop bout dark cycle total locomotor onsets within active states (per ms)	473	68.7106	77.3543	106.868	37.1417	47.8067	85.5933	89.742	24.1485	89.6734	104.699	199.654	72.12	22.2874	32.2506	83.0387	73.4778	31.3066	0.347164	0.720893	0.729342	0.757361	0.729342	-0.170949	551
BA_ME_DCLC_Stop_DC_BoutMeanNumber	movement bouts	stop bout dark cycle mean number of bouts	474	1578.14	1900.31	2696.56	800.667	1367.58	1785.25	1879	483	2034.9	3133.75	5275.64	1794.25	321	923.3	1603.7	1432.42	718.417	0.477545	0.72151	0.636552	0.76707	0.636552	-0.268012	360
BA_ME_DCLC_Stop_DC_BoutMeanDur_ms	movement bouts	stop bout dark cycle mean locomotor bout duration (ms)	475	45518	50808.7	15948.8	72013.4	44988.7	22633.6	23003.1	120589	19448.8	13304.9	7257.37	26246.7	156926	54275.3	35249.3	38179.7	75030.2	0.610567	0.677302	0.819624	0.734968	0.819624	-0.158639	359
BA_ME_DCLC_Stop_DC_BoutMeanMove_cm	movement bouts	stop bout dark cycle mean locomotor bout movement (cm)	476	25.8734	18.2263	6.47149	57.6766	40.1665	7.93687	6.82382	55.0358	7.00258	5.83329	3.74047	5.29878	32.7564	46.6702	7.04872	8.69837	35.7641	0.198446	0.680095	0.487471	0.704503	0.487471	0.505448	363
BA_ME_DCLC_Stop_DC_BoutMeanSpeed_cms	movement bouts	stop bout dark cycle mean locomotor bout speed (cms)	477	4.15501	2.99481	1.64285	7.85677	10.5288	1.69561	1.82312	3.86825	1.66965	1.87155	1.77	1.57432	4.91498	2.35774	1.6341	1.56402	8.27173	0.26791	0.710271	0.471909	0.711346	0.471909	0.472388	405
BA_ME_DCLC_Stop_DC_BoutRatioSpeed_cms	movement bouts	stop bout dark cycle mean bout speed ratio (cms)	478	0.509036	0.391099	0.405766	0.800916	0.892815	0.350668	0.296647	0.456391	0.360051	0.438432	0.515403	0.201883	0.208738	0.859878	0.199968	0.227827	0.476663	0.198446	0.67461	0.349052	0.733985	0.349052	0.380234	377
BA_ME_DCLC_Stop_DC_BoutSlopeSpeed_cms	movement bouts	stop bout dark cycle mean bout slope speed (cms)	479	0.101997	0.08472	0.071592	0.226245	0.092965	0.058098	0.044011	0.129122	0.091942	0.072742	0.059734	0.021745	0.074849	0.244154	0.070744	0.060453	0.073339	0.26791	0.705831	0.612332	0.766434	0.612332	0.267746	371
BA_ME_DCLC_Stop_DC_BoutMeanAngle_deg	movement bouts	stop bout dark cycle mean locomotor turning angle (deg)	480	48.0406	47.6257	53.6674	38.1018	30.4596	52.7165	58.0619	51.0922	52.1845	54.266	57.5102	48.6672	32.2833	57.5748	49.2471	54.5638	26.8932	0.566744	0.672963	0.942525	0.762283	0.942525	0.012513	411
BA_ME_DCLC_Stop_LC_BoutTotDur_ms	movement bouts	stop bout light cycle total locomotor duration (ms)	481	2.9782e+07	2.88913e+07	3.31038e+07	22227915	1.82808e+07	3.78111e+07	3.84108e+07	2.14384e+07	3.72012e+07	3.47074e+07	3.38243e+07	3.09378e+07	2.9747e+07	3.0938e+07	21013259	2.39036e+07	2.60592e+07	0.347164	0.717359	0.808033	0.727678	0.808033	0.043805	385
BA_ME_DCLC_Stop_LC_BoutTotMove_cm	movement bouts	stop bout light cycle total locomotor movement (cm)	482	1908.76	1572.05	1694.77	1567.06	1131.91	1924.25	2267.33	2142.9	2633.11	1678.29	1384.35	1470.26	2191.15	2489.72	799.958	1193	1369.7	0.115929	0.603306	0.234331	0.794756	0.234331	0.279986	383
BA_ME_DCLC_Stop_LC_BoutRate_onperms (x 10^6)	movement bouts	stop bout light cycle total locomotor onsets (per ms)	483	2.1633	1.92492	1.87997	0.643407	0.141505	2.18449	4.23073	0.58592	5.47708	2.87211	3.07361	3.83833	0.937472	1.00858	1.08458	2.127	0.457681	0.566744	0.671073	0.782792	0.736488	0.782792	0.168434	409
BA_ME_DCLC_Stop_LC_BoutRate_onperactms (x 10^6)	movement bouts	stop bout light cycle total locomotor onsets within active states (per ms)	484	37.0484	44.4973	56.8078	11.8967	8.88939	43.9648	56.4637	10.1179	71.1986	78.2074	78.6791	27.5731	8.56995	16.3144	71.8269	61.4235	13.3837	0.832168	0.751149	0.626041	0.772103	0.626041	-0.264305	369
BA_ME_DCLC_Stop_LC_BoutMeanNumber	movement bouts	stop bout light cycle mean number of bouts	485	82.5968	72.7515	69.3333	24.25	5.33333	82.3333	172.444	22.0833	202.4	108.25	115.545	144.667	35.3333	40.2	40.6	80.1667	17.25	0.566744	0.669193	0.765101	0.746567	0.765101	0.183109	364
BA_ME_DCLC_Stop_LC_BoutMeanDur_ms	movement bouts	stop bout light cycle mean locomotor bout duration (ms)	486	951188	595641	477458	916615	3.42766e+06	459244	222743	970797	183800	320622	292736	213856	841895	769602	517568	298173	1.51068e+06	0.389433	0.689744	0.425307	0.721236	0.425307	0.675286	406
BA_ME_DCLC_Stop_LC_BoutMeanMove_cm	movement bouts	stop bout light cycle mean locomotor bout movement (cm)	487	63.9806	34.4479	24.4439	64.6209	212.234	23.3715	13.1481	97.037	13.0094	15.5038	11.981	10.1631	62.0137	61.9332	19.7034	14.8815	79.4031	0.167832	0.67378	0.304608	0.749156	0.304608	0.893221	378
BA_ME_DCLC_Stop_LC_BoutMeanSpeed_cms	movement bouts	stop bout light cycle mean locomotor bout speed (cms)	488	3.70567	3.06702	1.44036	5.09002	12.1112	1.43921	1.50676	2.80988	1.54221	1.61187	1.47351	1.19803	3.80204	2.11822	1.5702	1.52041	11.2419	0.522455	0.692555	0.741428	0.754998	0.741428	0.272896	541
BA_ME_DCLC_Stop_LC_BoutRatioSpeed_cms	movement bouts	stop bout light cycle mean bout speed ratio (cms)	489	0.066324	0.053935	0.051196	0.070499	0.061918	0.050891	0.059028	0.099956	0.07078	0.048355	0.040928	0.047523	0.07366	0.080474	0.038069	0.049909	0.052561	0.060295	0.706013	0.157611	0.761894	0.157611	0.298314	544
BA_ME_DCLC_Stop_LC_BoutSlopeSpeed_cms	movement bouts	stop bout light cycle mean bout slope speed (cms)	490	0.041804	0.028244	0.035364	0.040911	0.042501	0.032594	0.023387	0.086645	0.031227	0.025894	0.016575	0.015545	0.041468	0.05733	0.023934	0.025871	0.019331	0.060295	0.686932	0.159936	0.764347	0.159936	0.565714	175
BA_ME_DCLC_Stop_LC_BoutMeanAngle_deg	movement bouts	stop bout light cycle mean locomotor turning angle (deg)	491	48.1545	48.7077	50.9339	42.7135	35.4404	51.0105	52.758	51.4579	52.7673	53.7244	50.9531	45.3265	38.8347	58.9848	50.5259	53.027	38.2849	0.610567	0.675524	0.880878	0.751442	0.880878	-0.016479	140
BA_ME_DCLC_Stop_BoutPerDur	movement bouts	percentage of total light and dark cycle duration spent in stop bouts	492	97.8633	96.7228	95.8891	99.4353	99.3357	97.358	97.2676	99.182	96.5753	95.0975	89.9165	97.1257	99.726	97.6179	96.9449	97.8248	99.5293	0.433256	0.721865	0.39234	0.699161	0.39234	0.016912	153
BA_ME_DCLC_Stop_BoutPerMove	movement bouts	percentage of total light and dark cycle movement contributed by stop bouts	493	55.5685	50.5218	32.2245	85.4481	84.6515	37.7867	33.19	82.4454	33.2332	28.3252	16.3095	33.4172	84.8147	75.5208	37.2948	42.7388	85.7534	0.477545	0.718933	0.724869	0.756452	0.724869	0.137361	226
BA_ME_DCLC_Stop_DC_BoutPerDur	movement bouts	percentage of total dark cycle duration spent in stop bouts	494	96.4433	94.8025	93.1167	99.2501	99.1432	95.2112	95.4015	98.9342	94.0463	91.6294	82.8363	95.672	99.6234	96.3692	95.934	97.0401	99.3156	0.610567	0.673756	0.480048	0.705904	0.480048	0.024756	174
BA_ME_DCLC_Stop_DC_BoutPerMove	movement bouts	percentage of total dark cycle movement contributed by stop bouts	495	54.3281	49.7066	30.7247	85.3927	84.433	35.5966	31.2267	81.8467	31.076	27.1038	15.5647	31.9142	84.4063	75.2252	36.2505	41.7234	85.4647	0.477545	0.716374	0.752397	0.753398	0.752397	0.12826	158
BA_ME_DCLC_Stop_LC_BoutPerDur	movement bouts	percentage of total light cycle duration spent in stop bouts	496	99.7365	99.7035	99.7474	99.9191	99.9891	99.7618	99.4567	99.8616	99.4196	99.6274	99.5477	99.4252	99.9003	99.7106	99.7733	99.6689	99.9744	0.347164	0.71386	0.754615	0.75026	0.754615	0.000477	165
BA_ME_DCLC_Stop_LC_BoutPerMove	movement bouts	percentage of total light cycle movement contributed by stop bouts	497	73.3142	66.8263	64.7908	87.114	96.806	69.0844	51.5008	90.6731	53.2302	55.6322	51.3074	48.0504	86.8307	81.0326	62.8991	57.3031	91.5548	0.198446	0.669213	0.490195	0.706014	0.490195	0.133677	223
BA_ME_DCLC_Other_BoutTotDur_ms	movement bouts	other bout total duration (ms; DC and LC)	498	1.57187e+07	1.48011e+07	1.69708e+07	1.5353e+07	2.07512e+07	1.40432e+07	13881113	13970757	1.50611e+07	1.94739e+07	1.46791e+07	1.53492e+07	1.04559e+07	2.07195e+07	1.027e+07	1.24058e+07	1.5055e+07	0.26791	0.701447	0.596935	0.758448	0.596935	0.086785	183
BA_ME_DCLC_Other_BoutTotMove_cm	movement bouts	other bout total movement (cm; DC and LC)	499	3795.4	3707.73	3439.91	4297.34	8543.01	2715	2410.96	2123.68	3037.88	4248.75	5067.13	2184.42	2445.22	2746.33	1709.07	2166.7	9094.21	0.389433	0.686858	0.943613	0.758786	0.943613	0.033714	168
BA_ME_DCLC_Other_BoutRate_onperms (x 10^6)	movement bouts	other bout total onset rate (bouts/ms; DC and LC)	500	23.9629	27.8424	38.2762	14.1192	21.187	26.6669	27.3956	8.93702	31.1585	43.7153	70.1841	30.706	5.98913	15.926	22.2176	21.6849	12.3164	0.522455	0.690384	0.659335	0.751462	0.659335	-0.216481	152
BA_ME_DCLC_Other_BoutRate_onperactms (x 10^6)	movement bouts	other bout onset rate within active states (bouts/ms; DC and LC)	501	77.238	84.7907	114.849	48.0743	58.2804	94.2548	95.8334	32.3659	97.0076	112.153	201.798	81.8884	25.9729	42.5272	89.4006	83.7592	40.8266	0.347164	0.710395	0.755256	0.74561	0.755256	-0.134596	161
BA_ME_DCLC_Other_BoutMeanNumber	movement bouts	other bout rate total number locomotor bouts	502	1930.19	2239.98	3038.11	1134.33	1702.17	2142.42	2299.22	718	2477.1	3512.08	5628.64	2466.92	481.167	1322.3	1777.1	1742.17	989.5	0.522455	0.688227	0.659954	0.750133	0.659954	-0.214743	181
BA_ME_DCLC_Other_BoutMeanDur_ms	movement bouts	other bout rate mean locomotor bout duration (ms; DC and LC)	503	9920.29	9986.15	5585.98	13534.8	12191	6554.83	6037.31	19457.9	6080.12	5544.84	2607.93	6222	21730.4	15669.3	5779.09	7120.91	15214.8	0.477545	0.713834	0.983624	0.76748	0.983624	-0.009547	135
BA_ME_DCLC_Other_BoutMeanMove_cm	movement bouts	other bout mean movement (cm; DC and LC)	504	2.34851	2.6938	1.13225	3.78843	5.0189	1.26726	1.0486	2.95777	1.22639	1.20975	0.900241	0.885486	5.08187	2.07693	0.96172	1.24368	9.19072	0.306294	0.701702	0.788638	0.735408	0.788638	-0.197895	180
BA_ME_DCLC_Other_BoutMeanSpeed_cms	movement bouts	other bout mean locomotor speed (cms; DC and LC)	505																								219
BA_ME_DCLC_Other_BoutRatioSpeed_cms	movement bouts	other bout mean speed ratio (cm-s; DC and LC)	506	0.230717	0.252153	0.202696	0.279902	0.411687	0.193332	0.173686	0.152009	0.201704	0.218176	0.345193	0.142315	0.23386	0.132548	0.166414	0.174652	0.604064	0.433256	0.719023	0.755971	0.742828	0.755971	-0.128177	222
BA_ME_DCLC_Other_BoutSlopeSpeed_cms	movement bouts	other bout mean slope speed (cm-s; DC and LC)	507	0.012033	0.018208	0.01868	0.016656	0.011791	0.008786	0.007576	0.009741	0.011001	0.011893	0.024661	0.011298	0.007478	0.013913	0.025602	0.0142	0.036616	0.924009	0.779002	0.146226	0.809166	0.146226	-0.597555	224
BA_ME_DCLC_Other_BoutMeanAngle_deg	movement bouts	other bout mean turn angle (degrees; DC and LC)	508																								148
BA_ME_DCLC_Other_DC_BoutTotDur_ms	movement bouts	other bout dark cycle total locomotor duration (ms)	509	1.43652e+07	1.339e+07	15899213	1.38963e+07	2.02746e+07	12623281	1.19863e+07	1.2721e+07	1.31557e+07	1.83814e+07	1.37979e+07	1.29907e+07	7.85046e+06	1.86744e+07	9800066	1.13063e+07	1.43184e+07	0.347164	0.706963	0.591293	0.758151	0.591293	0.101425	182
BA_ME_DCLC_Other_DC_BoutTotMove_cm	movement bouts	other bout dark cycle total locomotor movement (cm)	510	3580.23	3528.36	3321.41	3988.61	8430.66	2565.75	2190.29	1843.87	2721.04	4079.14	4909.82	1973.72	2256.85	2467.96	1639.91	2009.03	8890.41	0.389433	0.683996	0.966782	0.768599	0.966782	0.021057	132
BA_ME_DCLC_Other_DC_BoutRate_onperms (x 10^6)	movement bouts	other bout dark cycle total locomotor onsets (per ms)	511	42.9825	50.5347	69.7024	25.676	39.6932	48.1301	48.9138	15.8148	52.9474	79.746	129.215	53.6186	10.1407	29.3143	40.7736	38.8296	22.6397	0.522455	0.686083	0.639958	0.764602	0.639958	-0.233524	173
BA_ME_DCLC_Other_DC_BoutRate_onperactms (x 10^6)	movement bouts	other bout dark cycle total locomotor onsets within active states (per ms)	512	79.9456	88.1245	117.384	50.7993	59.1794	98.4186	100.844	33.7229	99.2713	113.634	208.345	91.9194	30.029	44.2035	89.8373	84.9511	42.0774	0.347164	0.703564	0.741229	0.758468	0.741229	-0.140525	155
BA_ME_DCLC_Other_DC_BoutMeanNumber	movement bouts	other bout dark cycle mean number of bouts	513	1834.47	2155.99	2961.89	1095.08	1692.92	2052.75	2111.44	674.5	2252.7	3401.17	5505.27	2286.83	432.5	1265.5	1735	1656.08	965.583	0.522455	0.683952	0.639958	0.76678	0.639958	-0.23299	508
BA_ME_DCLC_Other_DC_BoutMeanDur_ms	movement bouts	other bout dark cycle mean locomotor bout duration (ms)	514	9508.56	9225.46	5367.93	12689.7	11976.1	6149.45	5676.8	18859.9	5839.96	5404.45	2506.31	5680.65	18151.3	14756.6	5648.45	6827.13	14828.8	0.433256	0.716203	0.922246	0.753124	0.922246	0.043605	188
BA_ME_DCLC_Other_DC_BoutMeanMove_cm	movement bouts	other bout dark cycle mean locomotor bout movement (cm)	515	2.28178	2.68603	1.12138	3.64229	4.97996	1.24991	1.03734	2.73369	1.2079	1.19934	0.89184	0.863078	5.21816	1.95019	0.945195	1.21312	9.2073	0.306294	0.697909	0.754709	0.746822	0.754709	-0.235312	176
BA_ME_DCLC_Other_DC_BoutMeanSpeed_cms	movement bouts	other bout dark cycle mean locomotor bout speed (cms)	516																								505
BA_ME_DCLC_Other_DC_BoutRatioSpeed_cms	movement bouts	other bout dark cycle mean bout speed ratio (cms)	517	0.235646	0.264408	0.208904	0.287027	0.415824	0.203255	0.182733	0.144947	0.206833	0.221916	0.355838	0.151933	0.28748	0.132157	0.167337	0.177692	0.620907	0.477545	0.711311	0.685218	0.752414	0.685218	-0.166141	186
BA_ME_DCLC_Other_DC_BoutSlopeSpeed_cms	movement bouts	other bout dark cycle mean bout slope speed (cms)	518	0.010646	0.018103	0.018574	0.01193	0.010365	0.008119	0.007239	0.008118	0.010177	0.011663	0.025142	0.010982	0.008666	0.011364	0.02442	0.013869	0.03872	0.979953	0.786825	0.097825	1.14281	0.097825	-0.765913	151
BA_ME_DCLC_Other_DC_BoutMeanAngle_deg	movement bouts	other bout dark cycle mean locomotor turning angle (deg)	519																								185
BA_ME_DCLC_Other_LC_BoutTotDur_ms	movement bouts	other bout light cycle total locomotor duration (ms)	520	1.35355e+06	1.4111e+06	1.07163e+06	1.45673e+06	476584	1.4199e+06	1.89486e+06	1.24975e+06	1.90538e+06	1.09251e+06	881201	2.35845e+06	2.60548e+06	2045039	469955	1.09951e+06	736619	0.477545	0.708807	0.872692	0.750549	0.872692	-0.060071	298
BA_ME_DCLC_Other_LC_BoutTotMove_cm	movement bouts	other bout light cycle total locomotor movement (cm)	521	215.163	179.375	118.504	308.729	112.346	149.248	220.669	279.806	316.841	169.616	157.305	210.705	188.372	278.371	69.1583	157.668	203.802	0.26791	0.697117	0.370447	0.724628	0.370447	0.262453	143
BA_ME_DCLC_Other_LC_BoutRate_onperms (x 10^6)	movement bouts	other bout light cycle total locomotor onsets (per ms)	522	2.50944	2.22024	2.06676	1.04139	0.245423	2.37906	4.60691	1.15415	6.07241	2.94287	3.28158	4.77801	1.29124	1.42506	1.12465	2.28398	0.634563	0.566744	0.667324	0.754617	0.748493	0.754617	0.17665	225
BA_ME_DCLC_Other_LC_BoutRate_onperactms (x 10^6)	movement bouts	other bout light cycle total locomotor onsets within active states (per ms)	523	43.6226	49.0386	62.4522	19.2554	15.4175	47.8807	61.4843	19.9304	78.9376	80.134	84.0028	34.3234	11.8039	23.0512	74.4806	65.9568	18.5562	0.73209	0.724415	0.714992	0.759334	0.714992	-0.168843	516
BA_ME_DCLC_Other_LC_BoutMeanNumber	movement bouts	other bout light cycle mean number of bouts	524	95.7238	83.9913	76.2222	39.25	9.25	89.6667	187.778	43.5	224.4	110.917	123.364	180.083	48.6667	56.8	42.1	86.0833	23.9167	0.522455	0.681834	0.739104	0.758139	0.739104	0.188638	217
BA_ME_DCLC_Other_LC_BoutMeanDur_ms	movement bouts	other bout light cycle mean locomotor bout duration (ms)	525	23691.9	21795.7	14059.3	37114.2	51522.6	15835.3	10091	28730	8490.98	9849.83	7143.12	13096.4	53537.3	36004.2	11162.8	12772.7	30799.4	0.347164	0.700198	0.826016	0.729807	0.826016	0.120349	272
BA_ME_DCLC_Other_LC_BoutMeanMove_cm	movement bouts	other bout light cycle mean locomotor bout movement (cm)	526	4.60711	3.0927	1.55471	7.8657	12.1455	1.66448	1.17516	6.43232	1.41195	1.52922	1.27513	1.17004	3.87067	4.9009	1.64271	1.83158	8.52134	0.347164	0.696863	0.415329	0.718808	0.415329	0.574996	519
BA_ME_DCLC_Other_LC_BoutMeanSpeed_cms	movement bouts	other bout light cycle mean locomotor bout speed (cms)	527																								160
BA_ME_DCLC_Other_LC_BoutRatioSpeed_cms	movement bouts	other bout light cycle mean bout speed ratio (cms)	528	0.167142	0.149844	0.110583	0.211933	0.235731	0.105112	0.116457	0.223889	0.166288	0.155254	0.178512	0.089341	0.072298	0.13612	0.147159	0.143398	0.276672	0.306294	0.694156	0.585364	0.766917	0.585364	0.157606	228
BA_ME_DCLC_Other_LC_BoutSlopeSpeed_cms	movement bouts	other bout light cycle mean bout slope speed (cms)	529	0.027055	0.016605	0.018426	0.046043	0.06007	0.015214	0.00986	0.021799	0.017971	0.014032	0.018463	0.012028	0.006624	0.023713	0.034064	0.014995	0.008923	0.115929	0.595948	0.178405	0.781561	0.178405	0.704251	230
BA_ME_DCLC_Other_LC_BoutMeanAngle_deg	movement bouts	other bout light cycle mean locomotor turning angle (deg)	530																								221
BD_Chow_FullRsq	bout dominance	Full R^2 for chow bout dominance	531	0.961519	0.964059	0.977857	0.977373	0.898187	0.962824	0.970119	0.975091	0.969181	0.954812	0.963588	0.946597	0.957892	0.951653	0.982751	0.971788	0.983391	0.347164	0.693561	0.825853	0.7312	0.825853	-0.003806	170
BD_Chow_ActProbRsq	bout dominance	R^2 for chow active state probability	532	0.591694	0.68551	0.258357	0.633151	0.729381	0.528923	0.534052	0.758827	0.699168	0.727665	0.757944	0.509535	0.882989	0.576361	0.929984	0.535659	0.56394	0.801554	0.745876	0.298645	0.743183	0.298645	-0.212325	163
BD_Chow_ActBtRateRsq	bout dominance	R^2 for chow bout rate	533	0.23797	0.225726	0.597621	0.221687	0.017455	0.339734	0.358336	0.039246	0.091712	0.119751	0.022693	0.397132	0.045537	0.358076	0.045018	0.43224	0.385358	0.652836	0.691438	0.9055	0.745237	0.9055	0.076211	527
BD_Chow_BtSizeRsq	bout dominance	R^2 for chow bout size	534	0.131855	0.052824	0.121879	0.122534	0.151352	0.094167	0.077731	0.177018	0.1783	0.107396	0.182951	0.039931	0.029367	0.017216	0.007749	0.003889	0.034094	0.014452	1.21842	0.012162	1.70488	0.012162	1.31968	229
BD_Chow_ActProbPerRsq	bout dominance	normalized R^2 for chow active state probability	535	61.7648	71.0674	26.4207	64.7809	81.2058	54.9345	55.0502	77.8211	72.1401	76.2103	78.6585	53.828	92.1804	60.5642	94.6307	55.121	57.3464	0.801554	0.744233	0.325852	0.744783	0.325852	-0.202404	227
BD_Chow_ActBtRatePerRsq	bout dominance	normalized R^2 for chow bout rate	536	24.493	23.4347	61.1154	22.6819	1.94336	35.2852	36.9373	4.02486	9.46288	12.5419	2.35507	41.9536	4.75383	37.6267	4.58082	44.4788	39.1866	0.693706	0.70804	0.920669	0.753299	0.920669	0.063724	530
BD_Chow_BtSizePerRsq	bout dominance	normalized R^2 for chow bout size	537	13.7422	5.49789	12.4639	12.5371	16.8508	9.78033	8.01256	18.154	18.397	11.2478	18.9864	4.21834	3.06581	1.80911	0.788471	0.400192	3.46697	0.014452	1.01535	0.012286	1.29175	0.012286	1.32167	220
BD_Water_FullRsq	bout dominance	Full R^2 for water bout dominance	538	0.929564	0.907701	0.883194	0.950723	0.96391	0.974333	0.965167	0.881844	0.887778	0.947614	0.923367	0.648201	0.898999	0.969079	0.94938	0.949369	0.975595	0.522455	0.67973	0.624279	0.774472	0.624279	0.034338	342
BD_Water_ActProbRsq	bout dominance	R^2 for water active state probability	539	0.697639	0.697599	0.841295	0.881041	0.572041	0.754048	0.54467	0.467526	0.822851	0.720512	0.690414	0.60798	0.794747	0.588895	0.599465	0.734854	0.843927	0.522455	0.677638	0.999547	0.768498	0.999547	8.2e-05	391
BD_Water_ActBtRateRsq	bout dominance	R^2 for water bout rate	540	0.178728	0.1693	0.01964	0.066098	0.341673	0.208783	0.339816	0.24736	0.027726	0.191455	0.136179	0.023821	0.098098	0.252072	0.345823	0.214336	0.092613	0.566744	0.665465	0.88334	0.748985	0.88334	0.078187	392
BD_Water_BtSizeRsq	bout dominance	R^2 for water bout size	541	0.053197	0.040802	0.02226	0.003584	0.050196	0.011502	0.080681	0.166957	0.0372	0.035647	0.096775	0.016401	0.006154	0.128112	0.004092	0.000179	0.039055	0.306294	0.690444	0.650607	0.768591	0.650607	0.382723	393
BD_Water_ActProbPerRsq	bout dominance	normalized R^2 for water active state probability	542	75.2571	77.603	95.2559	92.6706	59.3459	77.3912	56.4327	53.0169	92.6866	76.0343	74.7713	93.7949	88.4035	60.7685	63.1428	77.4045	86.5038	0.610567	0.671996	0.772859	0.745488	0.772859	-0.044284	394
BD_Water_ActBtRatePerRsq	bout dominance	normalized R^2 for water bout rate	543	18.9189	18.0058	2.22374	6.95239	35.4466	21.4283	35.208	28.0503	3.12308	20.2039	14.7481	3.67491	10.9119	26.0115	36.4262	22.5766	9.49297	0.566744	0.663616	0.890879	0.750836	0.890879	0.07137	395
BD_Water_BtSizePerRsq	bout dominance	normalize R^2 for water bout size	544	5.82398	4.39127	2.52039	0.377023	5.20756	1.1805	8.35933	18.9327	4.19029	3.76179	10.4806	2.53019	0.684557	13.22	0.431001	0.01885	4.00318	0.306294	0.686772	0.630712	0.77108	0.630712	0.407367	396
BD_Go_FullRsq	bout dominance	Full R^2 for go bout dominance	545	0.963667	0.966405	0.988835	0.965582	0.97405	0.937154	0.981	0.931525	0.967525	0.99432	0.946279	0.970668	0.943028	0.992428	0.9637	0.970352	0.950461	0.610567	0.670246	0.801094	0.732407	0.801094	-0.004092	397
BD_Go_ActProbRsq	bout dominance	R^2 for go active state probability	546	0.781575	0.75819	0.955652	0.783172	0.545831	0.901198	0.840766	0.598385	0.846018	0.970892	0.423424	0.691594	0.750682	0.584338	0.894052	0.945208	0.805327	0.433256	0.713406	0.79805	0.731213	0.79805	0.043825	398
BD_Go_ActBtRateRsq	bout dominance	R^2 for go bout rate	547	0.116942	0.129294	0.017624	0.175434	0.308798	0.005055	0.021325	0.254811	0.03555	0.022315	0.230703	0.256852	0.047114	0.355981	0.063663	0.012568	0.045157	0.768298	0.74623	0.856796	0.750695	0.856796	-0.144861	399
BD_Go_BtSizeRsq	bout dominance	R^2 for go bout size	548	0.06515	0.078921	0.015558	0.006976	0.119421	0.0309	0.11891	0.07833	0.085957	0.001113	0.292152	0.022222	0.145232	0.052108	0.005985	0.012576	0.099977	0.389433	0.681158	0.745158	0.756963	0.745158	-0.276627	400
BD_Go_ActProbPerRsq	bout dominance	normalized R^2 for go active state probability	549	81.0482	78.3793	96.6443	81.1088	56.0372	96.1633	85.7049	64.2371	87.4415	97.6438	44.7462	71.2493	79.6033	58.8797	92.7729	97.4088	84.7302	0.477545	0.70632	0.773052	0.743968	0.773052	0.048307	401
BD_Go_ActBtRatePerRsq	bout dominance	normalized R^2 for go bout rate	550	12.1993	13.3255	1.7823	18.1687	31.7025	0.539444	2.17376	27.3541	3.67428	2.24427	24.38	26.4614	4.99604	35.8697	6.60613	1.29524	4.75107	0.73209	0.722718	0.873165	0.749423	0.873165	-0.127389	402
BD_Go_BtSizePerRsq	bout dominance	normalized R^2 for go bout size	551	6.75253	8.29525	1.5734	0.722453	12.2603	3.29726	12.1213	8.40875	8.88426	0.111955	30.8737	2.28938	15.4006	5.25058	0.621017	1.29599	10.5188	0.389433	0.678343	0.729747	0.754058	0.729747	-0.296858	403
BD_Stop_FullRsq	bout dominance	Full R^2 for stop bout dominance	552	0.962806	0.966466	0.987187	0.96699	0.976094	0.938071	0.981853	0.925533	0.963914	0.993384	0.954692	0.96196	0.936362	0.992325	0.975869	0.964884	0.952252	0.522455	0.67556	0.745319	0.755302	0.745319	-0.005474	404
BD_Stop_ActProbRsq	bout dominance	R^2 for stop active state probability	553	0.697029	0.682522	0.650608	0.776072	0.473009	0.73034	0.798232	0.62281	0.828136	0.741485	0.517826	0.508022	0.79938	0.610542	0.752071	0.826297	0.704555	0.433256	0.71063	0.824086	0.732721	0.824086	0.030343	145
BD_Stop_ActBtRateRsq	bout dominance	R^2 for stop bout rate	554	0.108258	0.12928	0.017404	0.179272	0.257498	0.004715	0.007483	0.278543	0.01289	0.031705	0.25701	0.173649	0.060974	0.3772	0.081546	0.011153	0.041002	0.768298	0.744514	0.755757	0.744357	0.755757	-0.256027	172
BD_Stop_BtSizeRsq	bout dominance	R^2 for stop bout size	555	0.157519	0.154664	0.319174	0.011646	0.245588	0.203016	0.176139	0.024181	0.122888	0.220194	0.179856	0.280289	0.076008	0.004583	0.142251	0.127433	0.206694	0.522455	0.673494	0.956776	0.766439	0.956776	0.02639	258
BD_Stop_ActProbPerRsq	bout dominance	normalized R^2 for stop active state probability	556	72.4258	70.6604	65.9053	80.2564	48.4593	77.8555	81.2985	67.292	85.9139	74.6423	54.2401	52.8112	85.3708	61.5264	77.0668	85.637	73.9884	0.347164	0.690289	0.796128	0.737486	0.796128	0.035603	142
BD_Stop_ActBtRatePerRsq	bout dominance	normalized R^2 for stop bout rate	557	11.34	13.3132	1.76303	18.5392	26.3804	0.502603	0.762102	30.0954	1.33727	3.19158	26.9207	18.0516	6.51185	38.0118	8.35627	1.1559	4.30577	0.801554	0.742598	0.777535	0.738148	0.777535	-0.231435	150
BD_Stop_BtSizePerRsq	bout dominance	normalized R^2 for stop bout size	558	16.2342	16.0264	32.3317	1.20434	25.1603	21.6419	17.9394	2.61268	12.7488	22.1661	18.8392	29.1373	8.11735	0.461832	14.5769	13.2071	21.7059	0.522455	0.671441	0.969287	0.766245	0.969287	0.018578	162
BD_Other_FullRsq	bout dominance	Full R^2 for other bout dominance	559	0.953534	0.966723	0.987455	0.96533	0.927309	0.937769	0.979347	0.910904	0.966624	0.995069	0.943445	0.965725	0.953469	0.988068	0.971987	0.96554	0.95048	0.832168	0.749544	0.296996	0.780652	0.296996	-0.019818	178
BD_Other_ActProbRsq	bout dominance	R^2 for other active state probability	560	0.786378	0.699674	0.679493	0.780385	0.61972	0.887867	0.855016	0.727601	0.954564	0.798637	0.511568	0.563478	0.797729	0.767647	0.676454	0.613892	0.867984	0.115929	0.588768	0.200032	0.81675	0.200032	0.168541	133
BD_Other_ActBtRateRsq	bout dominance	R^2 for other bout rate	561	0.028096	0.101724	0.031708	0.06868	0.005393	0.011619	0.021867	0.048016	0.009392	0.017866	0.289127	0.275402	0.041285	0.033073	0.068736	0.012188	0.076116	0.97296	0.7857	0.117625	0.916081	0.117625	-1.85622	138
BD_Other_BtSizeRsq	bout dominance	R^2 for other bout size	562	0.13906	0.165325	0.276255	0.116265	0.302196	0.038283	0.102465	0.135287	0.002669	0.178566	0.14275	0.126845	0.114456	0.187348	0.226797	0.339459	0.00638	0.801554	0.740969	0.633769	0.772572	0.633769	-0.2496	171
BD_Other_ActProbPerRsq	bout dominance	normalized R^2 for other active state probability	563	82.4423	72.3355	68.8125	80.8413	66.8299	94.6786	87.3047	79.8768	98.7523	80.2595	54.2234	58.3476	83.6659	77.6917	69.5949	63.5802	91.3206	0.094639	0.595424	0.145378	0.861129	0.145378	0.188682	184
BD_Other_ActBtRatePerRsq	bout dominance	normalized R^2 for other bout rate	564	2.94598	10.6223	3.21106	7.11463	0.581545	1.23899	2.23277	5.27127	0.97158	1.79544	30.6459	28.5176	4.32993	3.34726	7.07174	1.26234	8.00815	0.963947	0.78595	0.120275	0.903262	0.120275	-1.85028	218
BD_Other_BtSizePerRsq	bout dominance	normalized R^2 for other bout size	565	14.6117	17.0422	27.9764	12.0441	32.5885	4.08238	10.4625	14.8519	0.276145	17.9451	15.1307	13.1347	12.0042	18.9611	23.3333	35.1575	0.671256	0.801554	0.739348	0.67185	0.755488	0.67185	-0.221989	130
